# Supplementary material for: Dietary Mannoheptulose Does Not Significantly Alter Daily Energy Expenditure in Adult Labrador Retrievers
Source: PLoS One. 2015 Dec 11;10(12):e0143324. doi: 10.1371/journal.pone.0143324 (PMC4684352; doi:10.1371/journal.pone.0143324)
Supplement: S1 Data — (XLS) [file pone.0143324.s001.xls]

## Sheet: Demographics
Dog	Gender	DOB	Group	Study Start	Age @ Start	BW @ Start	Intakes (g/d)
1	M	2008-02-25	1	2013-01-29	4.86027	27.219	213
2	F	2009-01-26	1	2013-01-29	3.95342	25.095	197
3	M	2007-04-12	1	2013-01-29	5.71781	25.892	187
4	M	2007-12-04	1	2013-01-29	5.08219	27.042	144
5	M	2007-07-02	2	2013-01-30	5.50137	27.095	300
6	F	2007-12-04	2	2013-01-30	5.08493	29.08	204
7	F	2007-09-19	2	2013-01-30	5.29041	24.453	151
8	F	2008-12-21	2	2013-01-30	4.05205	25.281	172
9	M	2007-10-04	3	2013-01-31	5.25205	30.095	236
10	F	2008-02-27	3	2013-01-31	4.86027	31.051	253
11	M	2008-12-21	3	2013-01-31	4.05479	27.428	156
12	M	2008-02-25	3	2013-01-31	4.86575	24.118	186

## Sheet: BW
Dog#	Period	Diet	Day	BW (kg)	order	dog	5.5291	2.5345	2.18	0.0146
1	1	Stripe	0	27.219	S	AR(1)	dog(period)	0.9289	0.02479	37.48	<.0001
1	1	Stripe	7	26.96	S	Residual	0.3637	0.1235	2.95	0.0016
1	1	Stripe	14	27.119	S
1	1	Stripe	21	26.951	S	-2	Res	Log	Likelihood	78.7
1	1	Stripe	28	27.088	S	AIC	(smaller	is	better)	84.7
1	1	Stripe	35	27.069	S	AICC	(smaller	is	better)	84.8
1	1	Stripe	42	27.244	S	BIC	(smaller	is	better)	86.2
1	1	Stripe	49	27.04	S
1	1	Stripe	56	27.335	S	period	1	11	21.96	0.0007
1	1	Stripe	63	27.386	S	diet	1	11	1.1	0.3167
1	2	Paw	0	27.901	S	order	1	10	0.42	0.5336
1	2	Paw	7	27.627	S	day	9	203	6.27	<.0001
1	2	Paw	14	27.625	S			LSM	SEM
1	2	Paw	21	27.123	S	period	1	27.0261	0.6953	10.5	38.87	<.0001
1	2	Paw	28	27.668	S	period	2	28.0078	0.6953	10.5	40.28	<.0001
1	2	Paw	35	27.942	S	diet	Paw	27.6269	0.6953	10.5	39.73	<.0001
1	2	Paw	42	27.986	S	diet	Stripe	27.4071	0.6953	10.5	39.42	<.0001
1	2	Paw	49	28.503	S	order	P	27.9598	0.9717	10	28.77	<.0001
1	2	Paw	56	28.049	S	order	S	27.0741	0.9717	10	27.86	<.0001
1	2	Paw	63	28.102	S	day	0	27.413	0.6899	10.2	39.74	<.0001
2	1	Stripe	0	25.095	S	day	7	27.2992	0.6899	10.2	39.57	<.0001
2	1	Stripe	7	24.377	S	day	14	27.3973	0.6899	10.2	39.71	<.0001
2	1	Stripe	14	24.799	S	day	21	27.3146	0.6899	10.2	39.59	<.0001
2	1	Stripe	21	24.88	S	day	28	27.3802	0.6899	10.2	39.69	<.0001
2	1	Stripe	28	24.658	S	day	35	27.5103	0.6899	10.2	39.88	<.0001
2	1	Stripe	35	24.892	S	day	42	27.5525	0.6899	10.2	39.94	<.0001
2	1	Stripe	42	25.119	S	day	49	27.8164	0.6899	10.2	40.32	<.0001
2	1	Stripe	49	25.066	S	day	56	27.7182	0.6899	10.2	40.18	<.0001
2	1	Stripe	56	25.205	S	day	63	27.768	0.6899	10.2	40.25	<.0001
2	1	Stripe	63	25.191	S
2	2	Paw	0	25.801	S
2	2	Paw	7	25.621	S	dog	5.2278	2.2881	2.28	0.0112
2	2	Paw	14	25.594	S	AR(1)	dog(period)	0.9289	0.02478	37.48	<.0001
2	2	Paw	21	25.51	S	Residual	0.3638	0.1235	2.95	0.0016
2	2	Paw	28	25.895	S
2	2	Paw	35	25.954	S	-2	Res	Log	Likelihood	81.6
2	2	Paw	42	26.298	S	AIC	(smaller	is	better)	87.6
2	2	Paw	49	26.526	S	AICC	(smaller	is	better)	87.7
2	2	Paw	56	26.119	S	BIC	(smaller	is	better)	89.1
2	2	Paw	63	26.036	S
3	1	Stripe	0	24.453	S	period	1	11	1900-01-21 22:48:00	0.0007
3	1	Stripe	7	24.123	S	diet	1	11	1.1	0.3167
3	1	Stripe	14	24.125	S	day	9	203	6.26	<.0001
3	1	Stripe	21	24.061	S
3	1	Stripe	28	24.136	S	period	1	27.0261	0.677	11.6	39.92	<.0001
3	1	Stripe	35	24.297	S	period	2	28.0078	0.677	11.6	41.37	<.0001
3	1	Stripe	42	24.212	S	diet	Paw	27.6269	0.677	11.6	40.81	<.0001
3	1	Stripe	49	24.832	S	diet	Stripe	27.4071	0.677	11.6	40.48	<.0001
3	1	Stripe	56	25.016	S	day	0	27.413	0.6714	11.2	40.83	<.0001
3	1	Stripe	63	24.491	S	day	7	27.2992	0.6714	11.2	40.66	<.0001
3	2	Paw	0	24.801	S	day	14	27.3973	0.6714	11.2	40.8	<.0001
3	2	Paw	7	24.894	S	day	21	27.3146	0.6714	11.2	40.68	<.0001
3	2	Paw	14	24.753	S	day	28	27.3802	0.6714	11.2	40.78	<.0001
3	2	Paw	21	24.245	S	day	35	27.5103	0.6714	11.2	40.97	<.0001
3	2	Paw	28	24.668	S	day	42	27.5525	0.6714	11.2	41.04	<.0001
3	2	Paw	35	25.087	S	day	49	27.8164	0.6714	11.2	41.43	<.0001
3	2	Paw	42	24.977	S	day	56	27.7182	0.6714	11.2	41.28	<.0001
3	2	Paw	49	25.011	S	day	63	27.768	0.6714	11.2	41.36	<.0001
3	2	Paw	56	25.016	S
3	2	Paw	63	24.999	S	dog	5.528	2.5345	2.18	0.0146
4	1	Stripe	0	25.281	S	AR(1)	dog(period)	0.93	0.0247	37.66	<.0001
4	1	Stripe	7	25.123	S	Residual	0.365	0.1251	2.92	0.0018
4	1	Stripe	14	25.078	S
4	1	Stripe	21	25.025	S	-2	Res	Log	Likelihood	114.4
4	1	Stripe	28	25.324	S	AIC	(smaller	is	better)	120.4
4	1	Stripe	35	25.353	S	AICC	(smaller	is	better)	120.5
4	1	Stripe	42	25.159	S	BIC	(smaller	is	better)	121.9
4	1	Stripe	49	25.736	S
4	1	Stripe	56	25.364	S	period	1	11.5	21.53	0.0006
4	1	Stripe	63	25.531	S	diet	1	11.5	1.36	0.2664
4	2	Paw	0	26.122	S	period*diet	1	10	0.44	0.524
4	2	Paw	7	25.855	S	day	9	177	6.34	<.0001
4	2	Paw	14	25.877	S	period*day	9	177	1.13	0.3473
4	2	Paw	21	25.863	S	diet*day	9	177	0.63	0.7699
4	2	Paw	28	26.141	S	period*diet*day	9	177	1.2	0.2983
4	2	Paw	35	25.892	S
4	2	Paw	42	25.971	S	period	1	27.0131	0.6959	10.5	38.82	<.0001
4	2	Paw	49	26.752	S	period	2	28.0208	0.6959	10.5	40.27	<.0001
4	2	Paw	56	26.302	S	diet	Paw	27.6438	0.6959	10.5	39.72	<.0001
4	2	Paw	63	26.371	S	diet	Stripe	27.3901	0.6959	10.5	39.36	<.0001
5	1	Stripe	0	27.095	S	period*diet	Paw	1	27.5938	0.9841	10.5	28.04	<.0001
5	1	Stripe	7	27.004	S	period*diet	Stripe	1	26.4325	0.9841	10.5	26.86	<.0001
5	1	Stripe	14	27.461	S	period*diet	Paw	2	27.6938	0.9841	10.5	28.14	<.0001
5	1	Stripe	21	27.44	S	period*diet	Stripe	2	28.3478	0.9841	10.5	28.81	<.0001
5	1	Stripe	28	27.321	S	diet*day	Paw	0	27.5002	0.7008	10.8	39.24	<.0001
5	1	Stripe	35	27.634	S	diet*day	Paw	7	27.4457	0.7008	10.8	39.16	<.0001
5	1	Stripe	42	27.583	S	diet*day	Paw	14	27.5493	0.7008	10.8	39.31	<.0001
5	1	Stripe	49	27.959	S	diet*day	Paw	21	27.4092	0.7008	10.8	39.11	<.0001
5	1	Stripe	56	27.996	S	diet*day	Paw	28	27.5043	0.7008	10.8	39.25	<.0001
5	1	Stripe	63	28.088	S	diet*day	Paw	35	27.6142	0.7008	10.8	39.41	<.0001
5	2	Paw	0	29.413	S	diet*day	Paw	42	27.7243	0.7008	10.8	39.56	<.0001
5	2	Paw	7	30.074	S	diet*day	Paw	49	27.96	0.7008	10.8	39.9	<.0001
5	2	Paw	14	30.632	S	diet*day	Paw	56	27.8429	0.7008	10.8	39.73	<.0001
5	2	Paw	21	30.955	S	diet*day	Paw	63	27.8877	0.7008	10.8	39.8	<.0001
5	2	Paw	28	30.793	S	diet*day	Stripe	0	27.3258	0.7008	10.8	38.99	<.0001
5	2	Paw	35	31.068	S	diet*day	Stripe	7	27.1527	0.7008	10.8	38.75	<.0001
5	2	Paw	42	31.361	S	diet*day	Stripe	14	27.2452	0.7008	10.8	38.88	<.0001
5	2	Paw	49	31.444	S	diet*day	Stripe	21	27.2199	0.7008	10.8	38.84	<.0001
5	2	Paw	56	31.717	S	diet*day	Stripe	28	27.2561	0.7008	10.8	38.89	<.0001
5	2	Paw	63	32.074	S	diet*day	Stripe	35	27.4062	0.7008	10.8	39.11	<.0001
6	1	Stripe	0	29.08	S	diet*day	Stripe	42	27.3807	0.7008	10.8	39.07	<.0001
6	1	Stripe	7	29.097	S	diet*day	Stripe	49	27.6727	0.7008	10.8	39.49	<.0001
6	1	Stripe	14	29.006	S	diet*day	Stripe	56	27.5935	0.7008	10.8	39.38	<.0001
6	1	Stripe	21	28.976	S	diet*day	Stripe	63	27.6484	0.7008	10.8	39.45	<.0001
6	1	Stripe	28	29.166	S	period*diet*day	Paw	1	0	27.6043	0.991	10.8	27.85	<.0001
6	1	Stripe	35	29.085	S	period*diet*day	Paw	1	7	27.5227	0.991	10.8	27.77	<.0001
6	1	Stripe	42	29.465	S	period*diet*day	Paw	1	14	27.6222	0.991	10.8	27.87	<.0001
6	1	Stripe	49	29.5	S	period*diet*day	Paw	1	21	27.4948	0.991	10.8	27.74	<.0001
6	1	Stripe	56	29.737	S	period*diet*day	Paw	1	28	27.4165	0.991	10.8	27.66	<.0001
6	1	Stripe	63	29.841	S	period*diet*day	Paw	1	35	27.5402	0.991	10.8	27.79	<.0001
6	2	Paw	0	30.339	S	period*diet*day	Paw	1	42	27.6035	0.991	10.8	27.85	<.0001
6	2	Paw	7	30.141	S	period*diet*day	Paw	1	49	27.7775	0.991	10.8	28.03	<.0001
6	2	Paw	14	30.378	S	period*diet*day	Paw	1	56	27.6668	0.991	10.8	27.92	<.0001
6	2	Paw	21	30.246	S	period*diet*day	Paw	1	63	27.6892	0.991	10.8	27.94	<.0001
6	2	Paw	28	30.388	S	period*diet*day	Stripe	1	0	26.3705	0.991	10.8	26.61	<.0001
6	2	Paw	35	30.187	S	period*diet*day	Stripe	1	7	26.114	0.991	10.8	26.35	<.0001
6	2	Paw	42	30.478	S	period*diet*day	Stripe	1	14	26.2647	0.991	10.8	26.5	<.0001
6	2	Paw	49	30.619	S	period*diet*day	Stripe	1	21	26.2222	0.991	10.8	26.46	<.0001
6	2	Paw	56	30.911	S	period*diet*day	Stripe	1	28	26.2822	0.991	10.8	26.52	<.0001
6	2	Paw	63	30.935	S	period*diet*day	Stripe	1	35	26.3883	0.991	10.8	26.63	<.0001
7	1	Paw	0	25.892	P	period*diet*day	Stripe	1	42	26.4637	0.991	10.8	26.7	<.0001
7	1	Paw	7	25.738	P	period*diet*day	Stripe	1	49	26.6888	0.991	10.8	26.93	<.0001
7	1	Paw	14	25.869	P	period*diet*day	Stripe	1	56	26.7755	0.991	10.8	27.02	<.0001
7	1	Paw	21	25.903	P	period*diet*day	Stripe	1	63	26.7547	0.991	10.8	27	<.0001
7	1	Paw	28	25.522	P	period*diet*day	Paw	2	0	27.3962	0.991	10.8	27.64	<.0001
7	1	Paw	35	25.954	P	period*diet*day	Paw	2	7	27.3687	0.991	10.8	27.62	<.0001
7	1	Paw	42	25.725	P	period*diet*day	Paw	2	14	27.4765	0.991	10.8	27.72	<.0001
7	1	Paw	49	25.791	P	period*diet*day	Paw	2	21	27.3237	0.991	10.8	27.57	<.0001
7	1	Paw	56	25.707	P	period*diet*day	Paw	2	28	27.5922	0.991	10.8	27.84	<.0001
7	1	Paw	63	25.821	P	period*diet*day	Paw	2	35	27.6883	0.991	10.8	27.94	<.0001
7	2	Stripe	0	26.449	P	period*diet*day	Paw	2	42	27.8452	0.991	10.8	28.1	<.0001
7	2	Stripe	7	26.281	P	period*diet*day	Paw	2	49	28.1425	0.991	10.8	28.4	<.0001
7	2	Stripe	14	26.422	P	period*diet*day	Paw	2	56	28.019	0.991	10.8	28.27	<.0001
7	2	Stripe	21	26.499	P	period*diet*day	Paw	2	63	28.0862	0.991	10.8	28.34	<.0001
7	2	Stripe	28	26.594	P	period*diet*day	Stripe	2	0	28.2812	0.991	10.8	28.54	<.0001
7	2	Stripe	35	26.88	P	period*diet*day	Stripe	2	7	28.1913	0.991	10.8	28.45	<.0001
7	2	Stripe	42	26.426	P	period*diet*day	Stripe	2	14	28.2258	0.991	10.8	28.48	<.0001
7	2	Stripe	49	26.612	P	period*diet*day	Stripe	2	21	28.2177	0.991	10.8	28.47	<.0001
7	2	Stripe	56	26.717	P	period*diet*day	Stripe	2	28	28.23	0.991	10.8	28.49	<.0001
7	2	Stripe	63	26.839	P	period*diet*day	Stripe	2	35	28.4242	0.991	10.8	28.68	<.0001
8	1	Paw	0	27.042	P	period*diet*day	Stripe	2	42	28.2977	0.991	10.8	28.55	<.0001
8	1	Paw	7	26.868	P	period*diet*day	Stripe	2	49	28.6567	0.991	10.8	28.92	<.0001
8	1	Paw	14	26.974	P	period*diet*day		2	56	28.4115	0.991	10.8	28.67	<.0001
8	1	Paw	21	26.826	P	period*diet*day	Stripe	2	63	28.5422	0.991	10.8	28.8	<.0001
8	1	Paw	28	26.716	P
8	1	Paw	35	26.903	P
8	1	Paw	42	26.746	P
8	1	Paw	49	27.002	P
8	1	Paw	56	26.793	P
8	1	Paw	63	27.001	P
8	2	Stripe	0	27.586	P
8	2	Stripe	7	27.431	P
8	2	Stripe	14	27.211	P
8	2	Stripe	21	27.26	P
8	2	Stripe	28	27.423	P
8	2	Stripe	35	27.873	P
8	2	Stripe	42	27.729	P
8	2	Stripe	49	28.063	P
8	2	Stripe	56	27.963	P
8	2	Stripe	63	28.171	P
9	1	Paw	0	31.051	P
9	1	Paw	7	30.765	P
9	1	Paw	14	31.13	P
9	1	Paw	21	30.747	P
9	1	Paw	28	30.886	P
9	1	Paw	35	31.239	P
9	1	Paw	42	31.062	P
9	1	Paw	49	31.172	P
9	1	Paw	56	31.444	P
9	1	Paw	63	31.505	P
9	2	Stripe	0	32.011	P
9	2	Stripe	7	32.02	P
9	2	Stripe	14	32.157	P
9	2	Stripe	21	32.221	P
9	2	Stripe	28	32.162	P
9	2	Stripe	35	32.412	P
9	2	Stripe	42	31.907	P
9	2	Stripe	49	32.489	P
9	2	Stripe	56	32.386	P
9	2	Stripe	63	32.461	P
10	1	Paw	0	30.095	P
10	1	Paw	7	29.953	P
10	1	Paw	14	29.953	P
10	1	Paw	21	29.923	P
10	1	Paw	28	29.918	P
10	1	Paw	35	29.803	P
10	1	Paw	42	30.281	P
10	1	Paw	49	30.411	P
10	1	Paw	56	30.14	P
10	1	Paw	63	29.954	P
10	2	Stripe	0	30.571	P
10	2	Stripe	7	30.728	P
10	2	Stripe	14	30.854	P
10	2	Stripe	21	30.634	P
10	2	Stripe	28	30.905	P
10	2	Stripe	35	30.793	P
10	2	Stripe	42	31.03	P
10	2	Stripe	49	31.368	P
10	2	Stripe	56	31.112	P
10	2	Stripe	63	31.172	P
11	1	Paw	0	27.428	P
11	1	Paw	7	27.461	P
11	1	Paw	14	27.438	P
11	1	Paw	21	27.325	P
11	1	Paw	28	27.252	P
11	1	Paw	35	27.211	P
11	1	Paw	42	27.296	P
11	1	Paw	49	27.487	P
11	1	Paw	56	27.325	P
11	1	Paw	63	27.33	P
11	2	Stripe	0	27.701	P
11	2	Stripe	7	27.479	P
11	2	Stripe	14	27.373	P
11	2	Stripe	21	27.367	P
11	2	Stripe	28	27.024	P
11	2	Stripe	35	27.076	P
11	2	Stripe	42	27.155	P
11	2	Stripe	49	27.458	P
11	2	Stripe	56	26.783	P
11	2	Stripe	63	27.009	P
12	1	Paw	0	24.118	P
12	1	Paw	7	24.351	P
12	1	Paw	14	24.369	P
12	1	Paw	21	24.245	P
12	1	Paw	28	24.205	P
12	1	Paw	35	24.131	P
12	1	Paw	42	24.511	P
12	1	Paw	49	24.802	P
12	1	Paw	56	24.592	P
12	1	Paw	63	24.524	P
12	2	Stripe	0	25.369	P
12	2	Stripe	7	25.209	P
12	2	Stripe	14	25.338	P
12	2	Stripe	21	25.325	P
12	2	Stripe	28	25.272	P
12	2	Stripe	35	25.511	P
12	2	Stripe	42	25.539	P
12	2	Stripe	49	25.95	P
12	2	Stripe	56	25.508	P
12	2	Stripe	63	25.601	P

## Sheet: Fast Cal
STRIPE vs. PAW
Dog	Per	Diet	Order	Time	EE lean													Dog	Per	Diet	Order	Time	RQ
1	1	Stripe	S	-25	36.9655		dog	26.1732	16.1639	1.62	0.0527							2	1	Stripe	S	-25	0.793		dog	0.000465	0.000359	1.29	0.0978
2	1	Stripe	S	-25	35.8595		AR(1)	dog(period)	0.6574	0.1558	4.22	<.0001						3	1	Stripe	S	-25	0.735		AR(1)	dog(period)	0.7807	0.1044	7.48	<.0001
3	1	Stripe	S	-25	55.3598		Residual	21.2968	8.2367	2.59	0.0049							4	1	Stripe	S	-25	0.714		Residual	0.000631	0.000252	2.5	0.0062
4	1	Stripe	S	-25	51.1107		-2	Res	Log	Likelihood	255.7							5	1	Stripe	S	-25	0.813		-2	Res	Log	Likelihood	-199.1
6	1	Stripe	S	-25	48.938		AIC	(smaller	is	better)	261.7							6	1	Stripe	S	-25	0.75		AIC	(smaller	is	better)	-193.1
7	2	Stripe	P	-25	38.7624		AICC	(smaller	is	better)	262.3							7	2	Stripe	P	-25	0.761		AICC	(smaller	is	better)	-192.4
8	2	Stripe	P	-25	31.7356		BIC	(smaller	is	better)	263.1							8	2	Stripe	P	-25	0.758		BIC	(smaller	is	better)	-191.6
9	2	Stripe	P	-25	34.3313		period	1	9.62	6.95	0.0257							9	2	Stripe	P	-25	0.725		period	1	10.1	0.57	0.4684
10	2	Stripe	P	-25	40.8415		diet	1	9.62	1.16	0.308							10	2	Stripe	P	-25	0.774		diet	1	10.1	0.63	0.4439
11	2	Stripe	P	-25	39.2019		period*diet	1	10.3	1.28	0.2829							11	2	Stripe	P	-25	0.754		period*diet	1	9.88	0.23	0.6441
12	2	Stripe	P	-25	35.5869		period	1	42.9097	1.9675	15.4	21.81	<.0001					12	2	Stripe	P	-25	0.743		period	1	0.7662	0.009234	16.6	82.98	<.0001
1	1	Stripe	S	-50	32.9659		period	2	38.2546	1.9002	14.5	20.13	<.0001					1	1	Stripe	S	-50	0.825		period	2	0.759	0.009205	16.4	82.45	<.0001
2	1	Stripe	S	-50	32.3742		diet	Paw	41.5328	1.9002	14.5	21.86	<.0001					2	1	Stripe	S	-50	0.788		diet	Paw	0.7588	0.009205	16.4	82.43	<.0001
3	1	Stripe	S	-50	54.2323		diet	Stripe	39.6315	1.9675	15.4	20.14	<.0001					3	1	Stripe	S	-50	0.767		diet	Stripe	0.7665	0.009234	16.6	83	<.0001
4	1	Stripe	S	-50	44.8257		period*diet	Paw	1	41.9101	2.6873	14.5	15.6	<.0001				4	1	Stripe	S	-50	0.723		period*diet	Paw	1	0.7587	0.01302	16.4	58.28	<.0001
6	1	Stripe	S	-50	48.2237		period*diet	Stripe	1	43.9092	2.8745	16.1	15.28	<.0001				5	1	Stripe	S	-50	0.81		period*diet	Stripe	1	0.7738	0.0131	16.7	59.07	<.0001
7	2	Stripe	P	-50	38.2591		period*diet	Paw	2	41.1556	2.6873	14.5	15.31	<.0001				6	1	Stripe	S	-50	0.747		period*diet	Paw	2	0.7589	0.01302	16.4	58.3	<.0001
8	2	Stripe	P	-50	28.2286		period*diet	Stripe	2	35.3537	2.6873	14.5	13.16	<.0001				7	2	Stripe	P	-50	0.797		period*diet	Stripe	2	0.7591	0.01302	16.4	58.31	<.0001
9	2	Stripe	P	-50	28.2378		period	1	2	4.655	1.7663	9.62	2.64	0.0257				8	2	Stripe	P	-50	0.79
10	2	Stripe	P	-50	38.1059		diet	Paw	Stripe	1.9014	1.7663	9.62	1.08	0.308				9	2	Stripe	P	-50	0.716
11	2	Stripe	P	-50	37.8907		period*diet	Paw	1	Stripe	1	-1.9992	3.935	15.4	-0.51	0.6186		10	2	Stripe	P	-50	0.764
12	2	Stripe	P	-50	33.0625		period*diet	Paw	1	Paw	2	0.7545	3.8004	14.5	0.2	0.8454		11	2	Stripe	P	-50	0.767
1	2	Paw	S	-25	37.786		period*diet	Paw	1	Stripe	2	6.5564	2.3914	9.34	2.74	0.022		12	2	Stripe	P	-50	0.76
2	2	Paw	S	-25	39.0259		period*diet	Stripe	1	Paw	2	2.7537	2.6	9.87	1.06	0.3148		1	2	Paw	S	-25	0.823
3	2	Paw	S	-25	44.7553		period*diet	Stripe	1	Stripe	2	8.5555	3.935	15.4	2.17	0.0457		2	2	Paw	S	-25	0.811
4	2	Paw	S	-25	52.5961		period*diet	Paw	2	Stripe	2	5.8019	3.8004	14.5	1.53	0.1484		3	2	Paw	S	-25	0.706
5	2	Paw	S	-25	42.5229													4	2	Paw	S	-25	0.73
6	2	Paw	S	-25	43.0551													5	2	Paw	S	-25	0.748
7	1	Paw	P	-25	48.4971													6	2	Paw	S	-25	0.733
8	1	Paw	P	-25	30.6026													7	1	Paw	P	-25	0.732
9	1	Paw	P	-25	50.2082													8	1	Paw	P	-25	0.776
10	1	Paw	P	-25	46.1887													9	1	Paw	P	-25	0.776
11	1	Paw	P	-25	47.032													10	1	Paw	P	-25	0.758
12	1	Paw	P	-25	35.4705													11	1	Paw	P	-25	0.743
1	2	Paw	S	-50	33.5821													12	1	Paw	P	-25	0.777
2	2	Paw	S	-50	34.6178													1	2	Paw	S	-50	0.805
3	2	Paw	S	-50	41.7077													2	2	Paw	S	-50	0.807
4	2	Paw	S	-50	46.3423													3	2	Paw	S	-50	0.735
5	2	Paw	S	-50	36.8366													4	2	Paw	S	-50	0.745
6	2	Paw	S	-50	41.0391													5	2	Paw	S	-50	0.738
7	1	Paw	P	-50	46.8321													6	2	Paw	S	-50	0.726
8	1	Paw	P	-50	28.3508													7	1	Paw	P	-50	0.745
9	1	Paw	P	-50	42.2167													8	1	Paw	P	-50	0.767
10	1	Paw	P	-50	44.7051													9	1	Paw	P	-50	0.78
11	1	Paw	P	-50	48.7918													10	1	Paw	P	-50	0.749
12	1	Paw	P	-50	34.0255													11	1	Paw	P	-50	0.743
																		12	1	Paw	P	-50	0.758
Wash in vs. Leg 1
1	Stripe	BL	-25	37.3037			dog	6.8e-31	.	.	.
2	Stripe	BL	-25	34.3514			AR(1)	dog	0.8866	0.05241	16.92	<.0001
3	Stripe	BL	-25	46.8426			Residual	61.8924	24.6189	2.51	0.006
4	Stripe	BL	-25	47.8034			-2	Res	Log	Likelihood	244.9
6	Stripe	BL	-25	48.7161			AIC	(smaller	is	better)	248.9
7	Paw	BL	-25	37.7587			AICC	(smaller	is	better)	249.2
8	Paw	BL	-25	33.5215			BIC	(smaller	is	better)	249.9
9	Paw	BL	-25	44.2217			diet	1	9.58	1.32	0.278
10	Paw	BL	-25	41.2496			day	1	31.4	19.53	0.0001
11	Paw	BL	-25	40.7029			diet*day	1	31.4	0.14	0.7129
12	Paw	BL	-25	34.0603			diet	Paw	39.7312	2.9145	9.37	13.63	<.0001
1	Stripe	BL	-50	35.9041			diet	Stripe	44.5115	2.9636	9.8	15.02	<.0001
2	Stripe	BL	-50	30.9843			day	BL	39.4395	2.1512	10.8	18.33	<.0001
3	Stripe	BL	-50	48.3208			day	TRMT	44.8032	2.1788	11.2	20.56	<.0001
4	Stripe	BL	-50	38.9396			diet*day	Paw	BL	36.8241	3.0276	10.7	12.16	<.0001
5	Stripe	BL	-50	52.2893			diet*day	Paw	TRMT	42.6383	3.0276	10.7	14.08	<.0001
6	Stripe	BL	-50	46.581			diet*day	Stripe	BL	42.055	3.0569	10.9	13.76	<.0001
7	Paw	BL	-50	36.39			diet*day	Stripe	TRMT	46.968	3.1341	11.7	14.99	<.0001
8	Paw	BL	-50	30.5145
9	Paw	BL	-50	43.4217
10	Paw	BL	-50	38.9257
11	Paw	BL	-50	39.7242
12	Paw	BL	-50	32.7736
1	Stripe	TRMT	-50	36.9655
2	Stripe	TRMT	-50	35.8595
3	Stripe	TRMT	-50	55.3598
4	Stripe	TRMT	-50	51.1107
6	Stripe	TRMT	-50	48.938
1	Stripe	TRMT	-25	32.9659
2	Stripe	TRMT	-25	32.3742
3	Stripe	TRMT	-25	54.2323
4	Stripe	TRMT	-25	44.8257
6	Stripe	TRMT	-25	48.2237
7	Paw	TRMT	-50	48.4971
8	Paw	TRMT	-50	30.6026
9	Paw	TRMT	-50	50.2082
10	Paw	TRMT	-50	46.1887
11	Paw	TRMT	-50	47.032
12	Paw	TRMT	-50	35.4705
7	Paw	TRMT	-25	46.8321
8	Paw	TRMT	-25	28.3508
9	Paw	TRMT	-25	42.2167
10	Paw	TRMT	-25	44.7051
11	Paw	TRMT	-25	48.7918
12	Paw	TRMT	-25	34.0255
Wash Out vs. Leg 2
1	Paw	BL	-25	35.4897			dog	15.7126	8.2616	1.9	0.0286							1	Stripe	BL	-25	0.823			dog	0.000457	0.000482	0.95	0.1716
2	Paw	BL	-25	38.159			AR(1)	dog	-0.08587	0.2564	-0.33	0.7377						2	Stripe	BL	-25	0.783			AR(1)	dog	0.6725	0.3087	2.18	0.0294
3	Paw	BL	-25	49.369			Residual	11.6103	3.061	3.79	<.0001							3	Stripe	BL	-25	0.771			Residual	0.000412	0.000386	1.07	0.143
4	Paw	BL	-25	51.3734			-2	Res	Log	Likelihood	262.5							4	Stripe	BL	-25	0.748			-2	Res	Log	Likelihood	-215.1
5	Paw	BL	-25	42.4754			AIC	(smaller	is	better)	268.5							5	Stripe	BL	-25	0.768			AIC	(smaller	is	better)	-209.1
6	Paw	BL	-25	40.6184			AICC	(smaller	is	better)	269.1							6	Stripe	BL	-25	0.769			AICC	(smaller	is	better)	-208.5
7	Stripe	BL	-25	42.4752			BIC	(smaller	is	better)	270							7	Paw	BL	-25	0.746			BIC	(smaller	is	better)	-207.6
8	Stripe	BL	-25	35.1021			diet	1	9.99	2	0.1878							8	Paw	BL	-25	0.795			diet	1	9.75	0.01	0.9056
9	Stripe	BL	-25	45.9809			day	1	13.9	1.38	0.2595							9	Paw	BL	-25	0.809			day	1	29.6	2.89	0.0996
10	Stripe	BL	-25	38.0706			diet*day	1	13.9	5.24	0.0382							10	Paw	BL	-25	0.797			diet*day	1	29.6	2.77	0.1066
11	Stripe	BL	-25	41.4981			diet	Paw	40.4892	1.7352	9.99	23.33	<.0001					11	Paw	BL	-25	0.784			diet	Paw	0.7726	0.00998	9.67	77.42	<.0001
12	Stripe	BL	-25	36.1838			diet	Stripe	37.0195	1.7352	9.99	21.33	<.0001					12	Paw	BL	-25	0.8			diet	Stripe	0.7744	0.01006	9.83	76.97	<.0001
1	Paw	BL	-50	30.5429			day	BL	39.3346	1.3226	13	29.74	<.0001					1	Stripe	BL	-50	0.831			day	BL	0.779	0.007772	11.5	100.23	<.0001
2	Paw	BL	-50	33.9854			day	TRMT	38.1741	1.3226	13	28.86	<.0001					2	Stripe	BL	-50	0.778			day	TRMT	0.768	0.007807	11.6	98.37	<.0001
3	Paw	BL	-50	45.394			diet*day	Paw	BL	39.9389	1.8704	13	21.35	<.0001				3	Stripe	BL	-50	0.774			diet*day	Paw	BL	0.7835	0.01098	11.5	71.36	<.0001
4	Paw	BL	-50	40.5415			diet*day	Paw	TRMT	41.0394	1.8704	13	21.94	<.0001				4	Stripe	BL	-50	0.725			diet*day	Paw	TRMT	0.7617	0.01098	11.5	69.38	<.0001
5	Paw	BL	-50	35.0261			diet*day	Stripe	BL	38.7302	1.8704	13	20.71	<.0001				5	Stripe	BL	-50	0.774			diet*day	Stripe	BL	0.7745	0.011	11.5	70.39	<.0001
6	Paw	BL	-50	35.3521			diet*day	Stripe	TRMT	35.3088	1.8704	13	18.88	<.0001				6	Stripe	BL	-50	0.771			diet*day	Stripe	TRMT	0.7742	0.0111	11.7	69.74	<.0001
7	Stripe	BL	-50	40.5538			diet	Paw	Stripe	3.4697	2.454	9.99	1.41	0.1878				7	Paw	BL	-50	0.741			diet	Paw	Stripe	-0.00172	0.01417	9.75	-0.12	0.9056
8	Stripe	BL	-50	31.409			day	BL	TRMT	1.1605	0.9873	13.9	1.18	0.2595				8	Paw	BL	-50	0.795			day	BL	TRMT	0.011	0.006472	29.6	1.7	0.0996
9	Stripe	BL	-50	42.0666			diet*day	Paw	BL	Paw	TRMT	-1.1004	1.3963	13.9	-0.79	0.4438		9	Paw	BL	-50	0.8			diet*day	Paw	BL	Paw	TRMT	0.02177	0.009153	29.2	2.38	0.0241
10	Stripe	BL	-50	36.8836			diet*day	Paw	BL	Stripe	BL	1.2087	2.6452	13	0.46	0.6553		10	Paw	BL	-50	0.806			diet*day	Paw	BL	Stripe	BL	0.009047	0.01554	11.5	0.58	0.5718
11	Stripe	BL	-50	39.5721			diet*day	Paw	BL	Stripe	TRMT	4.6302	2.6452	13	1.75	0.1037		11	Paw	BL	-50	0.757			diet*day	Paw	BL	Stripe	TRMT	0.009278	0.01561	11.6	0.59	0.5638
12	Stripe	BL	-50	34.3375			diet*day	Paw	TRMT	Stripe	BL	2.3091	2.6452	13	0.87	0.3986		12	Paw	BL	-50	0.765			diet*day	Paw	TRMT	Stripe	BL	-0.01273	0.01554	11.5	-0.82	0.4295
7	Stripe	TRMT	-50	38.7624			diet*day	Paw	TRMT	Stripe	TRMT	5.7306	2.6452	13	2.17	0.0495		1	Stripe	TRMT	-50	0.825			diet*day	Paw	TRMT	Stripe	TRMT	-0.0125	0.01561	11.6	-0.8	0.4396
8	Stripe	TRMT	-50	31.7356			diet*day	Stripe	BL	Stripe	TRMT	3.4215	1.3963	13.9	2.45	0.0281		2	Stripe	TRMT	-50	0.788			diet*day	Stripe	BL	Stripe	TRMT	0.000231	0.009152	30	0.03	0.98
9	Stripe	TRMT	-50	34.3313														3	Stripe	TRMT	-50	0.767
10	Stripe	TRMT	-50	40.8415														4	Stripe	TRMT	-50	0.723
11	Stripe	TRMT	-50	39.2019														5	Stripe	TRMT	-50	0.81
12	Stripe	TRMT	-50	35.5869														6	Stripe	TRMT	-50	0.747
7	Stripe	TRMT	-25	38.2591														2	Stripe	TRMT	-25	0.793
8	Stripe	TRMT	-25	28.2286														3	Stripe	TRMT	-25	0.735
9	Stripe	TRMT	-25	28.2378														4	Stripe	TRMT	-25	0.714
10	Stripe	TRMT	-25	38.1059														5	Stripe	TRMT	-25	0.813
11	Stripe	TRMT	-25	37.8907														6	Stripe	TRMT	-25	0.75
12	Stripe	TRMT	-25	33.0625														7	Paw	TRMT	-50	0.745
1	Paw	TRMT	-50	37.786														8	Paw	TRMT	-50	0.767
2	Paw	TRMT	-50	39.0259														9	Paw	TRMT	-50	0.78
3	Paw	TRMT	-50	44.7553														10	Paw	TRMT	-50	0.749
4	Paw	TRMT	-50	52.5961														11	Paw	TRMT	-50	0.743
5	Paw	TRMT	-50	42.5229														12	Paw	TRMT	-50	0.758
6	Paw	TRMT	-50	43.0551														7	Paw	TRMT	-25	0.732
1	Paw	TRMT	-25	33.5821														8	Paw	TRMT	-25	0.776
2	Paw	TRMT	-25	34.6178														9	Paw	TRMT	-25	0.776
3	Paw	TRMT	-25	41.7077														10	Paw	TRMT	-25	0.758
4	Paw	TRMT	-25	46.3423														11	Paw	TRMT	-25	0.743
5	Paw	TRMT	-25	36.8366														12	Paw	TRMT	-25	0.777
6	Paw	TRMT	-25	41.0391
																		Wah
																		1	Paw	BL	-25	0.781			dog	0.000442	0.000554	0.8	0.2124
																		2	Paw	BL	-25	0.81			AR(1)	dog	0.6164	0.29	2.13	0.0335
																		3	Paw	BL	-25	0.75			Residual	0.000707	0.000518	1.36	0.0862
																		4	Paw	BL	-25	0.709			-2	Res	Log	Likelihood	-195.3
																		5	Paw	BL	-25	0.75			AIC	(smaller	is	better)	-189.3
																		6	Paw	BL	-25	0.733			AICC	(smaller	is	better)	-188.7
																		7	Stripe	BL	-25	0.77			BIC	(smaller	is	better)	-187.8
																		8	Stripe	BL	-25	0.792			diet	1	9.77	0.04	0.8426
																		9	Stripe	BL	-25	0.767			day	1	30.9	3.6	0.067
																		10	Stripe	BL	-25	0.747			diet*day	1	30.9	0	0.9611
																		11	Stripe	BL	-25	0.704			diet	Paw	0.7551	0.01094	9.77	69.03	<.0001
																		12	Stripe	BL	-25	0.709			diet	Stripe	0.7519	0.01094	9.77	68.75	<.0001
																		1	Paw	BL	-50	0.781			day	BL	0.7456	0.008765	12.6	85.07	<.0001
																		2	Paw	BL	-50	0.757			day	TRMT	0.7613	0.008765	12.6	86.85	<.0001
																		3	Paw	BL	-50	0.754			diet*day	Paw	BL	0.7474	0.0124	12.6	60.29	<.0001
																		4	Paw	BL	-50	0.69			diet*day	Paw	TRMT	0.7627	0.0124	12.6	61.53	<.0001
																		5	Paw	BL	-50	0.74			diet*day	Stripe	BL	0.7439	0.0124	12.6	60.01	<.0001
																		6	Paw	BL	-50	0.722			diet*day	Stripe	TRMT	0.7599	0.0124	12.6	61.3	<.0001
																		7	Stripe	BL	-50	0.771			diet	Paw	Stripe	0.003155	0.01547	9.77	0.2	0.8426
																		8	Stripe	BL	-50	0.768			day	BL	TRMT	-0.01567	0.008251	30.9	-1.9	0.067
																		9	Stripe	BL	-50	0.752			diet*day	Paw	BL	Paw	TRMT	-0.01526	0.01167	30.9	-1.31	0.2006
																		10	Stripe	BL	-50	0.736			diet*day	Paw	BL	Stripe	BL	0.003561	0.01753	12.6	0.2	0.8423
																		11	Stripe	BL	-50	0.719			diet*day	Paw	BL	Stripe	TRMT	-0.01251	0.01753	12.6	-0.71	0.4884
																		12	Stripe	BL	-50	0.732			diet*day	Paw	TRMT	Stripe	BL	0.01882	0.01753	12.6	1.07	0.3031
																		7	Stripe	TRMT	-50	0.797			diet*day	Paw	TRMT	Stripe	TRMT	0.002749	0.01753	12.6	0.16	0.8779
																		8	Stripe	TRMT	-50	0.79			diet*day	Stripe	BL	Stripe	TRMT	-0.01607	0.01167	30.9	-1.38	0.1783
																		9	Stripe	TRMT	-50	0.716
																		10	Stripe	TRMT	-50	0.764
																		11	Stripe	TRMT	-50	0.767
																		12	Stripe	TRMT	-50	0.76
																		7	Stripe	TRMT	-25	0.761
																		8	Stripe	TRMT	-25	0.758
																		9	Stripe	TRMT	-25	0.725
																		10	Stripe	TRMT	-25	0.774
																		11	Stripe	TRMT	-25	0.754
																		12	Stripe	TRMT	-25	0.743
																		1	Paw	TRMT	-50	0.805
																		2	Paw	TRMT	-50	0.807
																		3	Paw	TRMT	-50	0.735
																		4	Paw	TRMT	-50	0.745
																		5	Paw	TRMT	-50	0.738
																		6	Paw	TRMT	-50	0.726
																		1	Paw	TRMT	-25	0.823
																		2	Paw	TRMT	-25	0.811
																		3	Paw	TRMT	-25	0.706
																		4	Paw	TRMT	-25	0.73
																		5	Paw	TRMT	-25	0.748
																		6	Paw	TRMT	-25	0.733

## Sheet: 3-5PP Cal
STRIPE vs. PAW
Dog	Per	Diet	Order	Time	EE lean											Dog	Per	Diet	Order	Time	RQ
1	1	Stripe	S	175	56.4764		dog	13.8651	10.2875	1.35	0.0889					1	1	Stripe	S	175	0.843		dog	0.000262	0.000144	1.82	0.0342
1	1	Stripe	S	200	57.4721		AR(1)	dog(period)	0.4415	0.1037	4.26	<.0001				1	1	Stripe	S	200	0.863		AR(1)	dog(period)	0.665	0.08302	8.01	<.0001
1	1	Stripe	S	225	60.4123		Residual	48.375	8.5742	5.64	<.0001					1	1	Stripe	S	225	0.871		Residual	0.000262	6.2e-05	4.24	<.0001
1	1	Stripe	S	250	61.4749		-2	Res	Log	Likelihood	899.6					1	1	Stripe	S	250	0.87
1	1	Stripe	S	275	65.509		AIC	(smaller	is	better)	905.6					1	1	Stripe	S	275	0.897		-2	Res	Log	Likelihood	-742.2
1	1	Stripe	S	300	67.5902		AICC	(smaller	is	better)	905.8					1	1	Stripe	S	300	0.91		AIC	(smaller	is	better)	-736.2
2	1	Stripe	S	175	59.1257		BIC	(smaller	is	better)	907.1					2	1	Stripe	S	175	0.843		AICC	(smaller	is	better)	-736
2	1	Stripe	S	200	60.4208		period	1	19.8	0.23	0.6402					2	1	Stripe	S	200	0.859		BIC	(smaller	is	better)	-734.7
2	1	Stripe	S	225	61.0318		diet	1	19.8	4.76	0.0414					2	1	Stripe	S	225	0.875
2	1	Stripe	S	250	66.3554		order	1	10.1	0.56	0.4699					2	1	Stripe	S	250	0.9		period	1	14.7	2.71	0.1211
2	1	Stripe	S	275	66.3663		time	5	98.6	2.95	0.016					2	1	Stripe	S	275	0.894		diet	1	14.8	7.87	0.0134
2	1	Stripe	S	300	57.9925											2	1	Stripe	S	300	0.921		order	1	58	0.09	0.7597
3	1	Stripe	S	175	67.5268											3	1	Stripe	S	175	0.842		time	5	105	20.51	<.0001
3	1	Stripe	S	200	65.4152		dog	12.3096	10.4985	1.17	0.1205					3	1	Stripe	S	200	0.849
3	1	Stripe	S	225	65.3009		AR(1)	dog(period)	0.5035	0.1045	4.82	<.0001				3	1	Stripe	S	225	0.864		dog	0.000274	0.000157	1.74	0.0407
3	1	Stripe	S	250	73.972		Residual	51.9013	10.2899	5.04	<.0001					3	1	Stripe	S	250	0.873		AR(1)	dog(period)	0.675	0.08321	8.11	<.0001
3	1	Stripe	S	275	66.0047		-2	Res	Log	Likelihood	816.4					3	1	Stripe	S	275	0.872		Residual	0.000274	6.7e-05	4.11	<.0001
3	1	Stripe	S	300	65.6529		AIC	(smaller	is	better)	822.4					3	1	Stripe	S	300	0.871		-2	Res	Log	Likelihood	-634.1
4	1	Stripe	S	175	64.3038		AICC	(smaller	is	better)	822.6					4	1	Stripe	S	175	0.839		AIC	(smaller	is	better)	-628.1
4	1	Stripe	S	200	61.969		BIC	(smaller	is	better)	823.9					4	1	Stripe	S	200	0.836		AICC	(smaller	is	better)	-627.9
4	1	Stripe	S	225	62.9915		period	1	15.9	0.37	0.5519					4	1	Stripe	S	225	0.855		BIC	(smaller	is	better)	-626.7
4	1	Stripe	S	250	65.6431		diet	1	15.9	3.26	0.0902					4	1	Stripe	S	250	0.895		period	1	13.8	2.33	0.1491
4	1	Stripe	S	275	65.1967		period*diet	1	10.5	0.77	0.4006					4	1	Stripe	S	275	0.88		diet	1	13.8	6.47	0.0236
4	1	Stripe	S	300	67.3423		time	5	86.8	2.92	0.0174					4	1	Stripe	S	300	0.894		period*diet	1	10.2	0.06	0.8172
5	1	Stripe	S	175	60.9512		period*time	5	86.8	1.12	0.3557					5	1	Stripe	S	200	0.885		time	5	92	19.84	<.0001
5	1	Stripe	S	200	74.6309		diet*time	5	86.8	0.61	0.6959					5	1	Stripe	S	225	0.9		period*time	5	92	1.14	0.3445
5	1	Stripe	S	250	91.4382		period*diet*time	5	86.8	1.41	0.2282					5	1	Stripe	S	250	0.918		diet*time	5	92	0.25	0.9402
5	1	Stripe	S	300	50.0073		period	1	66.765	1.6425	19.4	40.65	<.0001			5	1	Stripe	S	275	0.907		period*diet*time	5	92	0.86	0.5118
6	1	Stripe	S	175	68.9674		period	2	65.6591	1.6336	19.2	40.19	<.0001			5	1	Stripe	S	300	0.911		period	1	0.8792	0.005888	14.6	149.31	<.0001
6	1	Stripe	S	200	69.4805		diet	Paw	67.8533	1.6336	19.2	41.54	<.0001			6	1	Stripe	S	175	0.823		period	2	0.8718	0.005875	14.5	148.38	<.0001
6	1	Stripe	S	225	72.4611		diet	Stripe	64.5708	1.6425	19.4	39.31	<.0001			6	1	Stripe	S	200	0.833		diet	Paw	0.8816	0.005885	14.6	149.81	<.0001
6	1	Stripe	S	250	72.2884		period*diet	Paw	1	67.2128	2.3007	19	29.21	<.0001		6	1	Stripe	S	225	0.841		diet	Stripe	0.8693	0.005878	14.5	147.88	<.0001
6	1	Stripe	S	275	73.4527		period*diet	Stripe	1	66.3171	2.3447	19.9	28.28	<.0001		6	1	Stripe	S	250	0.853		period*diet	Paw	1	0.8866	0.008336	14.6	106.36	<.0001
6	1	Stripe	S	300	75.4252		period*diet	Paw	2	68.4938	2.3197	19.4	29.53	<.0001		6	1	Stripe	P	275	0.857		period*diet	Stripe	1	0.8717	0.008318	14.5	104.8	<.0001
7	1	Paw	P	175	74.6413		period*diet	Stripe	2	62.8245	2.3007	19	27.31	<.0001		6	1	Stripe	P	300	0.865		period*diet	Paw	2	0.8767	0.008309	14.5	105.51	<.0001
7	1	Paw	P	200	73.0059											7	1	Paw	P	175	0.851		period*diet	Stripe	2	0.8669	0.008309	14.5	104.33	<.0001
7	1	Paw	P	225	71.8225		tukey									7	1	Paw	P	200	0.88
7	1	Paw	P	250	87.5622		dog	12.3096	10.4985	1.17	0.1205					7	1	Paw	P	225	0.901
7	1	Paw	P	275	87.9985		AR(1)	dog(period)	0.5035	0.1045	4.82	<.0001				7	1	Paw	P	250	0.907
7	1	Paw	P	300	80.8353		Residual	51.9013	10.2899	5.04	<.0001					7	1	Paw	P	300	0.941
8	1	Paw	P	175	53.8342		-2	Res	Log	Likelihood	816.4					8	1	Paw	P	175	0.885
8	1	Paw	P	200	54.6023		AIC	(smaller	is	better)	822.4					8	1	Paw	P	200	0.889
8	1	Paw	P	225	54.8373		AICC	(smaller	is	better)	822.6					8	1	Paw	P	225	0.911
8	1	Paw	P	250	57.6848		BIC	(smaller	is	better)	823.9					8	1	Paw	P	250	0.903
8	1	Paw	P	275	59.4924		period	1	107	0.35	0.5538					8	1	Paw	P	275	0.913
8	1	Paw	P	300	57.1448		diet	1	107	3.11	0.0808					8	1	Paw	P	300	0.918
9	1	Paw	P	175	56.679		period*diet	1	107	0.75	0.3878					9	1	Paw	P	175	0.856
9	1	Paw	P	200	64.8154		time	5	107	3.05	0.0129					9	1	Paw	P	200	0.882
9	1	Paw	P	225	71.3315		period*time	5	107	1.16	0.3328					9	1	Paw	P	225	0.909
9	1	Paw	P	250	74.0946		diet*time	5	107	0.63	0.6803					9	1	Paw	P	250	0.921
9	1	Paw	P	275	51.5405		period*diet*time	5	107	1.47	0.2067					9	1	Paw	P	275	0.885
9	1	Paw	P	300	62.2773		period	1	66.765	1.6657	107	40.08	<.0001			9	1	Paw	P	300	0.911
10	1	Paw	P	175	66.9877		period	2	65.6591	1.6574	107	39.62	<.0001			10	1	Paw	P	175	0.843
10	1	Paw	P	200	67.2305		diet	Paw	67.8533	1.6574	107	40.94	<.0001			10	1	Paw	P	200	0.874
10	1	Paw	P	225	64.9616		diet	Stripe	64.5708	1.6657	107	38.77	<.0001			10	1	Paw	P	225	0.879
10	1	Paw	P	250	71.9379		period*diet	Paw	1	67.2128	2.3349	107	28.79	<.0001		10	1	Paw	P	250	0.9
10	1	Paw	P	275	59.6292		period*diet	Stripe	1	66.3171	2.3762	107	27.91	<.0001		10	1	Paw	P	275	0.913
10	1	Paw	P	300	69.9109		period*diet	Paw	2	68.4938	2.3529	107	29.11	<.0001		10	1	Paw	P	300	0.913
11	1	Paw	P	175	78.6066		period*diet	Stripe	2	62.8245	2.3349	107	26.91	<.0001		11	1	Paw	P	175	0.895
11	1	Paw	P	200	75.5595											11	1	Paw	P	200	0.866
11	1	Paw	P	225	74.1683											11	1	Paw	P	225	0.874
11	1	Paw	P	250	73.6998											11	1	Paw	P	250	0.879
11	1	Paw	P	275	73.1733											11	1	Paw	P	275	0.89
11	1	Paw	P	300	71.4856											11	1	Paw	P	300	0.892
12	1	Paw	P	175	58.207											12	1	Paw	P	175	0.83
12	1	Paw	P	200	62.033											12	1	Paw	P	200	0.845
12	1	Paw	P	225	62.9395											12	1	Paw	P	225	0.845
12	1	Paw	P	250	63.1061											12	1	Paw	P	250	0.859
12	1	Paw	P	275	66.0224											12	1	Paw	P	275	0.879
12	1	Paw	P	300	65.8037											12	1	Paw	S	300	0.874
1	2	Paw	S	175	60.844											1	2	Paw	S	175	0.859
1	2	Paw	S	200	55.4689											1	2	Paw	S	200	0.868
1	2	Paw	S	225	58.6339											1	2	Paw	S	225	0.881
1	2	Paw	S	250	61.3922											1	2	Paw	S	250	0.897
1	2	Paw	S	275	71.8478											1	2	Paw	S	275	0.906
1	2	Paw	S	300	72.7477											1	2	Paw	S	300	0.92
2	2	Paw	S	175	66.5831											2	2	Paw	S	175	0.857
2	2	Paw	S	200	69.4127											2	2	Paw	S	200	0.872
2	2	Paw	S	225	72.7749											2	2	Paw	S	225	0.904
2	2	Paw	S	250	72.3573											2	2	Paw	S	250	0.893
2	2	Paw	S	275	74.677											2	2	Paw	S	275	0.902
2	2	Paw	S	300	76.8799											2	2	Paw	S	300	0.9
3	2	Paw	S	175	62.7022											3	2	Paw	S	175	0.833
3	2	Paw	S	200	60.3092											3	2	Paw	S	200	0.828
3	2	Paw	S	225	58.0803											3	2	Paw	S	225	0.83
3	2	Paw	S	250	59.4683											3	2	Paw	S	250	0.856
3	2	Paw	S	275	56.1534											3	2	Paw	S	275	0.846
3	2	Paw	S	300	54.2782											3	2	Paw	S	300	0.863
4	2	Paw	S	175	68.5879											4	2	Paw	S	175	0.853
4	2	Paw	S	200	66.8825											4	2	Paw	S	200	0.84
4	2	Paw	S	225	66.6695											4	2	Paw	S	225	0.842
4	2	Paw	S	250	70.1397											4	2	Paw	S	250	0.867
4	2	Paw	S	275	67.7839											4	2	Paw	S	275	0.855
4	2	Paw	S	300	66.7689											4	2	Paw	S	300	0.854
5	2	Paw	S	175	81.7033											5	2	Paw	S	175	0.896
5	2	Paw	S	200	59.1801											5	2	Paw	S	200	0.902
5	2	Paw	S	225	78.1847											5	2	Paw	S	225	0.93
5	2	Paw	S	250	91.4359											5	2	Paw	S	250	0.932
5	2	Paw	S	300	57.5827											5	2	Paw	S	275	0.937
6	2	Paw	S	175	74.6088											5	2	Paw	S	300	0.934
6	2	Paw	S	200	69.2592											6	2	Paw	S	175	0.842
6	2	Paw	S	225	72.7022											6	2	Paw	S	200	0.851
6	2	Paw	S	250	75.5974											6	2	Paw	S	225	0.871
6	2	Paw	S	275	79.6742											6	2	Paw	S	250	0.867
6	2	Paw	S	300	75.6158											6	2	Paw	S	275	0.874
7	2	Stripe	P	175	66.9096											6	2	Paw	S	300	0.898
7	2	Stripe	P	200	64.7615											7	2	Stripe	P	175	0.866
7	2	Stripe	P	225	63.4172											7	2	Stripe	P	200	0.852
7	2	Stripe	P	250	66.0514											7	2	Stripe	P	225	0.881
7	2	Stripe	P	275	69.1475											7	2	Stripe	P	250	0.877
7	2	Stripe	P	300	68.4775											7	2	Stripe	P	275	0.893
8	2	Stripe	P	175	56.4674											7	2	Stripe	P	300	0.895
8	2	Stripe	P	200	58.0256											8	2	Stripe	P	175	0.834
8	2	Stripe	P	225	59.7017											8	2	Stripe	P	200	0.859
8	2	Stripe	P	250	59.4374											8	2	Stripe	P	225	0.876
8	2	Stripe	P	275	61.0526											8	2	Stripe	P	250	0.882
8	2	Stripe	P	300	59.9664											8	2	Stripe	P	275	0.882
9	2	Stripe	P	175	46.07											8	2	Stripe	P	300	0.889
9	2	Stripe	P	200	54.4056											9	2	Stripe	P	175	0.827
9	2	Stripe	P	225	60.8027											9	2	Stripe	P	200	0.829
9	2	Stripe	P	250	64.8529											9	2	Stripe	P	225	0.837
9	2	Stripe	P	275	80.6644											9	2	Stripe	P	250	0.848
9	2	Stripe	P	300	73.7653											9	2	Stripe	P	275	0.879
10	2	Stripe	P	175	66.8517											9	2	Stripe	P	300	0.863
10	2	Stripe	P	200	70.2295											10	2	Stripe	P	175	0.843
10	2	Stripe	P	225	68.3186											10	2	Stripe	P	200	0.859
10	2	Stripe	P	250	67.0042											10	2	Stripe	P	225	0.861
10	2	Stripe	P	275	64.7671											10	2	Stripe	P	250	0.878
10	2	Stripe	P	300	63.4375											10	2	Stripe	P	275	0.874
11	2	Stripe	P	175	61.5749											10	2	Stripe	P	300	0.877
11	2	Stripe	P	200	60.2657											11	2	Stripe	P	175	0.888
11	2	Stripe	P	225	58.7193											11	2	Stripe	P	200	0.884
11	2	Stripe	P	250	57.6863											11	2	Stripe	P	225	0.909
11	2	Stripe	P	275	60.181											11	2	Stripe	P	250	0.893
11	2	Stripe	P	300	58.8774											11	2	Stripe	P	275	0.906
12	2	Stripe	P	175	56.6906											11	2	Stripe	P	300	0.886
12	2	Stripe	P	200	58.7531											12	2	Stripe	P	175	0.821
12	2	Stripe	P	225	59.6384											12	2	Stripe	P	200	0.817
12	2	Stripe	P	250	62.1772											12	2	Stripe	P	225	0.84
12	2	Stripe	P	275	66.5003											12	2	Stripe	P	250	0.863
12	2	Stripe	P	300	66.0314											12	2	Stripe	P	275	0.872
																12	2	Stripe	P	300	0.867
Wash in vs. Leg 1
1	Stripe	BL	175	54.6623		dog	4.32e-16	.	.	.						1	Stripe	BL	175	0.81			dog	0.0988	0.06378	1.55	0.0607
2	Stripe	BL	175	58.5387		AR(1)	dog	0.6728	0.06782	9.92	<.0001					2	Stripe	BL	175	0.815			AR(1)	dog	-0.166	0.09744	-1.7	0.0884
3	Stripe	BL	175	50.7934		Residual	199.98	40.351	4.96	<.0001						3	Stripe	BL	175	0.846			Residual	0.6069	0.08378	7.24	<.0001
4	Stripe	BL	175	65.2583		-2	Res	Log	Likelihood	891.7						4	Stripe	BL	175	0.842			-2	Res	Log	Likelihood	323.3
5	Stripe	BL	175			AIC	(smaller	is	better)	895.7						5	Stripe	BL	175	0.893			AIC	(smaller	is	better)	329.3
6	Stripe	BL	175	76.4432		AICC	(smaller	is	better)	895.8						6	Stripe	BL	175	0.832			AICC	(smaller	is	better)	329.5
7	Paw	BL	175	41.9388		BIC	(smaller	is	better)	896.6						7	Paw	BL	175	0.852			BIC	(smaller	is	better)	330.8
8	Paw	BL	175	53.1693		diet	1	15.9	1.3	0.2708						8	Paw	BL	175	0.878			diet	1	9.63	1.55	0.242
9	Paw	BL	175	72.3179		day	1	44	7.91	0.0073						9	Paw	BL	175	0.885			day	1	52.4	3.37	0.0721
10	Paw	BL	175	62.5551		diet*day	1	44	2.58	0.1153						10	Paw	BL	175	0.835			diet*day	1	52.4	3.76	0.0579
11	Paw	BL	175	62.9422		time	5	95	0.94	0.4586						11	Paw	BL	175	0.915			time	5	86.7	1.37	0.2438
12	Paw	BL	175	53.6095		diet*time	5	95	1.7	0.1414						12	Paw	BL	175	0.825			diet*time	5	86.7	1.28	0.2816
1	Stripe	BL	200	57.1188		day*time	5	96.8	0.27	0.9289						1	Stripe	BL	200	0.832			day*time	5	86.6	0.89	0.4927
2	Stripe	BL	200	60.8385		diet*day*time	5	96.8	1.59	0.1711						2	Stripe	BL	200	0.831			diet*day*time	5	86.6	0.89	0.4892
3	Stripe	BL	200	47.8772		diet	Paw	58.9655	3.3874	16.1	17.41	<.0001				3	Stripe	BL	200	0.832			diet	Paw	1.1319	0.1515	9.72	7.47	<.0001
4	Stripe	BL	200	64.5421		diet	Stripe	64.3739	3.3165	15.8	19.41	<.0001				4	Stripe	BL	200	0.841			diet	Stripe	0.8656	0.1507	9.53	5.74	0.0002
5	Stripe	BL	200	72.0236		day	BL	56.4947	3.0405	22.1	18.58	<.0001				5	Stripe	BL	200	0.885			day	BL	1.1055	0.1216	16.2	9.09	<.0001
6	Stripe	BL	200	79.5822		day	TRMT	66.8447	2.9598	22.1	22.58	<.0001				6	Stripe	BL	200	0.846			day	TRMT	0.892	0.1217	16.2	7.33	<.0001
7	Paw	BL	200			diet*day	Paw	BL	50.8351	4.42	22.7	11.5	<.0001			7	Paw	BL	200	0.848			diet*day	Paw	BL	1.3515	0.1734	16.7	7.79	<.0001
8	Paw	BL	200	54.4065		diet*day	Paw	TRMT	67.096	4.1184	22.3	16.29	<.0001			8	Paw	BL	200	0.883			diet*day	Paw	TRMT	0.9124	0.1718	16.2	5.31	<.0001
9	Paw	BL	200	55.1965		diet*day	Stripe	BL	62.1543	4.1763	21.4	14.88	<.0001			9	Paw	BL	200	0.867			diet*day	Stripe	BL	0.8596	0.1705	15.7	5.04	0.0001
10	Paw	BL	200	63.9894		diet*day	Stripe	TRMT	66.5935	4.2522	21.9	15.66	<.0001			10	Paw	BL	200	0.863			diet*day	Stripe	TRMT	0.8716	0.1723	16.3	5.06	0.0001
11	Paw	BL	200	61.3333		diet*day*time	Paw	BL	175	58.9638	5.5734	53.6	10.58	<.0001		11	Paw	BL	200	0.896			diet*day	Paw	BL	1.3515	0.1734	16.7	7.79	<.0001
12	Paw	BL	200	54.3056		diet*day*time	Paw	BL	200	48.5722	6.0465	57.3	8.03	<.0001		12	Paw	BL	200	0.841			diet*day	Paw	TRMT	0.9124	0.1718	16.2	5.31	<.0001
1	Stripe	BL	225	58.0597		diet*day*time	Paw	BL	225	48.6738	6.2311	54.7	7.81	<.0001		1	Stripe	BL	225	0.846			diet*day	Stripe	BL	0.8596	0.1705	15.7	5.04	0.0001
2	Stripe	BL	225	62.3557		diet*day*time	Paw	BL	250	49.0893	6.2795	53.4	7.82	<.0001		2	Stripe	BL	225	0.841			diet*day	Stripe	TRMT	0.8716	0.1723	16.3	5.06	0.0001
3	Stripe	BL	225	44.9158		diet*day*time	Paw	BL	275	51.3958	6.2311	54.7	8.25	<.0001		3	Stripe	BL	225	0.834			diet*day	Paw	BL	Paw	TRMT	0.0106
4	Stripe	BL	225	62.4001		diet*day*time	Paw	BL	300	48.3157	6.0465	57.3	7.99	<.0001		4	Stripe	BL	225	0.843			diet*day	Paw	BL	Stripe	BL	0.06
5	Stripe	BL	225	85.1608		diet*day*time	Paw	TRMT	175	64.5732	5.5734	53.6	11.59	<.0001		5	Stripe	BL	225	0.894			diet*day	Paw	BL	Stripe	TRMT	0.0667
6	Stripe	BL	225	74.8523		diet*day*time	Paw	TRMT	200	66.0377	5.6938	53.6	11.6	<.0001		6	Stripe	BL	225	0.838			diet*day	Paw	TRMT	Stripe	BL	0.8301
7	Paw	BL	225			diet*day*time	Paw	TRMT	225	66.5623	5.7445	52.2	11.59	<.0001		7	Paw	BL	225				diet*day	Paw	TRMT	Stripe	TRMT	0.869
8	Paw	BL	225	53.233		diet*day*time	Paw	TRMT	250	71.2706	5.7646	51	12.36	<.0001		8	Paw	BL	225	0.9			diet*day	Stripe	BL	Stripe	TRMT	0.9417
9	Paw	BL	225	60.9106		diet*day*time	Paw	TRMT	275	66.2576	5.7718	50.2	11.48	<.0001		9	Paw	BL	225	0.861			diet*day*time	Paw	BL	175	0.8648	0.343	97	2.52	0.0133
10	Paw	BL	225	63.9213		diet*day*time	Paw	TRMT	300	67.8747	5.774	49.7	11.76	<.0001		10	Paw	BL	225	0.855			diet*day*time	Paw	BL	200	0.8672	0.343	98	2.53	0.0131
11	Paw	BL	225	57.6014		diet*day*time	Stripe	BL	175	49.1916	6.0937	55.6	8.07	<.0001		11	Paw	BL	225	0.883			diet*day*time	Paw	BL	225	2.288	0.3742	104	6.11	<.0001
12	Paw	BL	225	54.3136		diet*day*time	Stripe	BL	200	63.6622	5.7734	49.2	11.03	<.0001		12	Paw	BL	225	0.849			diet*day*time	Paw	BL	250	0.8703	0.343	98.6	2.54	0.0127
1	Stripe	BL	250	63.5604		diet*day*time	Stripe	BL	225	64.6218	5.7732	49.2	11.19	<.0001		1	Stripe	BL	250	0.855			diet*day*time	Paw	BL	275	2.3211	0.3742	104	6.2	<.0001
2	Stripe	BL	250	63.3969		diet*day*time	Stripe	BL	250	67.5055	5.7726	49.3	11.69	<.0001		2	Stripe	BL	250	0.839			diet*day*time	Paw	BL	300	0.8977	0.343	98	2.62	0.0103
3	Stripe	BL	250	44.9107		diet*day*time	Stripe	BL	275	63.1591	5.7709	49.4	10.94	<.0001		3	Stripe	BL	250	0.87			diet*day*time	Paw	TRMT	175	0.86	0.343	97	2.51	0.0138
4	Stripe	BL	250	64.9159		diet*day*time	Stripe	BL	300	64.7854	5.7665	49.6	11.23	<.0001		4	Stripe	BL	250	0.875			diet*day*time	Paw	TRMT	200	0.8719	0.343	96.9	2.54	0.0126
5	Stripe	BL	250	94.1621		diet*day*time	Stripe	TRMT	175	62.8809	5.756	49.6	10.92	<.0001		5	Stripe	BL	250	0.917			diet*day*time	Paw	TRMT	225	0.891	0.343	97	2.6	0.0109
6	Stripe	BL	250	74.1069		diet*day*time	Stripe	TRMT	200	64.8818	5.7324	49.2	11.32	<.0001		6	Stripe	BL	250	0.859			diet*day*time	Paw	TRMT	250	0.8679	0.343	98	2.53	0.013
7	Paw	BL	250			diet*day*time	Stripe	TRMT	225	67.9702	6.0208	55.7	11.29	<.0001		7	Paw	BL	250	0.814			diet*day*time	Paw	TRMT	275	1.1026	0.374	104	2.95	0.0039
8	Paw	BL	250	57.0497		diet*day*time	Stripe	TRMT	250	73.6395	5.7072	48.6	12.9	<.0001		8	Paw	BL	250	0.895			diet*day*time	Paw	TRMT	300	0.8807	0.343	98	2.57	0.0118
9	Paw	BL	250	63.5345		diet*day*time	Stripe	TRMT	275	67.8677	6.0208	55.7	11.27	<.0001		9	Paw	BL	250	0.878			diet*day*time	Stripe	BL	175	0.8397	0.343	96.9	2.45	0.0162
10	Paw	BL	250	62.2961		diet*day*time	Stripe	TRMT	300	62.3208	5.7324	49.2	10.87	<.0001		10	Paw	BL	250	0.855			diet*day*time	Stripe	BL	200	0.8445	0.343	96.9	2.46	0.0156
11	Paw	BL	250	58.1684		diet*day	Paw	BL	Paw	TRMT	0.0031					11	Paw	BL	250	0.907			diet*day*time	Stripe	BL	225	0.8493	0.343	96.9	2.48	0.015
12	Paw	BL	250	56.4579		diet*day	Paw	BL	Stripe	BL	0.0761					12	Paw	BL	250	0.866			diet*day*time	Stripe	BL	250	0.8692	0.343	96.9	2.53	0.0129
1	Stripe	BL	275	63.0516		diet*day	Paw	BL	Stripe	TRMT	0.0174					1	Stripe	BL	275	0.86			diet*day*time	Stripe	BL	275	0.8795	0.343	97	2.56	0.0119
2	Stripe	BL	275	66.0374		diet*day	Paw	TRMT	Stripe	BL	0.4086					2	Stripe	BL	275	0.858			diet*day*time	Stripe	BL	300	0.8752	0.343	98	2.55	0.0123
3	Stripe	BL	275	43.9989		diet*day	Paw	TRMT	Stripe	TRMT	0.9331					3	Stripe	BL	275	0.878			diet*day*time	Stripe	TRMT	175	0.8426	0.3739	105	2.25	0.0263
4	Stripe	BL	275	68.7372		diet*day	Stripe	BL	Stripe	TRMT	0.3982					4	Stripe	BL	275	0.896			diet*day*time	Stripe	TRMT	200	0.8544	0.343	98	2.49	0.0144
5	Stripe	BL	275	62.0856												5	Stripe	BL	275	0.923			diet*day*time	Stripe	TRMT	225	0.8676	0.343	97	2.53	0.013
6	Stripe	BL	275	75.0738												6	Stripe	BL	275	0.862			diet*day*time	Stripe	TRMT	250	0.8848	0.343	96.9	2.58	0.0114
7	Paw	BL	275													7	Paw	BL	275				diet*day*time	Stripe	TRMT	275	0.8845	0.343	96.9	2.58	0.0114
8	Paw	BL	275	55.8239												8	Paw	BL	275	0.891			diet*day*time	Stripe	TRMT	300	0.8953	0.343	96.9	2.61	0.0105
9	Paw	BL	275	68.7471												9	Paw	BL	275	0.916
10	Paw	BL	275	68.6331												10	Paw	BL	275	0.888
11	Paw	BL	275	60.4364												11	Paw	BL	275	0.936
12	Paw	BL	275	56.2846												12	Paw	BL	275	0.873
1	Stripe	BL	300	65.2928												1	Stripe	BL	300	0.879
2	Stripe	BL	300	61.7985												2	Stripe	BL	300	0.86
3	Stripe	BL	300	42.0775												3	Stripe	BL	300	0.853
4	Stripe	BL	300	66.3377												4	Stripe	BL	300	0.878
5	Stripe	BL	300	78.7669												5	Stripe	BL	300	0.908
6	Stripe	BL	300	74.4835												6	Stripe	BL	300	0.872
7	Paw	BL	300													7	Paw	BL	300	0.873
8	Paw	BL	300	54.7171												8	Paw	BL	300	0.91
9	Paw	BL	300	58.4905												9	Paw	BL	300	0.91
10	Paw	BL	300	68.6319												10	Paw	BL	300	0.899
11	Paw	BL	300	58.2624												11	Paw	BL	300	0.916
12	Paw	BL	300	56.2427												12	Paw	BL	300	0.873
1	Stripe	TRMT	175	56.4764												1	Stripe	TRMT	175	0.843
1	Stripe	TRMT	200	57.4721												1	Stripe	TRMT	200	0.863
1	Stripe	TRMT	225	60.4123												1	Stripe	TRMT	225	0.871
1	Stripe	TRMT	250	61.4749												1	Stripe	TRMT	250	0.87
1	Stripe	TRMT	275	65.509												1	Stripe	TRMT	275	0.897
1	Stripe	TRMT	300	67.5902												1	Stripe	TRMT	300	0.91
2	Stripe	TRMT	175	59.1257												2	Stripe	TRMT	175	0.843
2	Stripe	TRMT	200	60.4208												2	Stripe	TRMT	200	0.859
2	Stripe	TRMT	225	61.0318												2	Stripe	TRMT	225	0.875
2	Stripe	TRMT	250	66.3554												2	Stripe	TRMT	250	0.9
2	Stripe	TRMT	275	66.3663												2	Stripe	TRMT	275	0.894
2	Stripe	TRMT	300	57.9925												2	Stripe	TRMT	300	0.921
3	Stripe	TRMT	175	67.5268												3	Stripe	TRMT	175	0.842
3	Stripe	TRMT	200	65.4152												3	Stripe	TRMT	200	0.849
3	Stripe	TRMT	225	65.3009												3	Stripe	TRMT	225	0.864
3	Stripe	TRMT	250	73.972												3	Stripe	TRMT	250	0.873
3	Stripe	TRMT	275	66.0047												3	Stripe	TRMT	275	0.872
3	Stripe	TRMT	300	65.6529												3	Stripe	TRMT	300	0.871
4	Stripe	TRMT	175	64.3038												4	Stripe	TRMT	175	0.839
4	Stripe	TRMT	200	61.969												4	Stripe	TRMT	200	0.836
4	Stripe	TRMT	225	62.9915												4	Stripe	TRMT	225	0.855
4	Stripe	TRMT	250	65.6431												4	Stripe	TRMT	250	0.895
4	Stripe	TRMT	275	65.1967												4	Stripe	TRMT	275	0.88
4	Stripe	TRMT	300	67.3423												4	Stripe	TRMT	300	0.894
5	Stripe	TRMT	175	60.9512												5	Stripe	TRMT	200	0.885
5	Stripe	TRMT	200	74.6309												5	Stripe	TRMT	225	0.9
5	Stripe	TRMT	250	91.4382												5	Stripe	TRMT	250	0.918
5	Stripe	TRMT	300	50.0073												5	Stripe	TRMT	275	0.907
6	Stripe	TRMT	175	68.9674												5	Stripe	TRMT	300	0.911
6	Stripe	TRMT	200	69.4805												6	Stripe	TRMT	175	0.823
6	Stripe	TRMT	225	72.4611												6	Stripe	TRMT	200	0.833
6	Stripe	TRMT	250	72.2884												6	Stripe	TRMT	225	0.841
6	Stripe	TRMT	275	73.4527												6	Stripe	TRMT	250	0.853
6	Stripe	TRMT	300	75.4252												6	Stripe	TRMT	275	0.857
7	Paw	TRMT	175	74.6413												6	Stripe	TRMT	300	0.865
7	Paw	TRMT	200	73.0059												7	Paw	TRMT	175	0.851
7	Paw	TRMT	225	71.8225												7	Paw	TRMT	200	0.88
7	Paw	TRMT	250	87.5622												7	Paw	TRMT	225	0.901
7	Paw	TRMT	275	87.9985												7	Paw	TRMT	250	0.907
7	Paw	TRMT	300	80.8353												7	Paw	TRMT	300	0.941
8	Paw	TRMT	175	53.8342												8	Paw	TRMT	175	0.885
8	Paw	TRMT	200	54.6023												8	Paw	TRMT	200	0.889
8	Paw	TRMT	225	54.8373												8	Paw	TRMT	225	0.911
8	Paw	TRMT	250	57.6848												8	Paw	TRMT	250	0.903
8	Paw	TRMT	275	59.4924												8	Paw	TRMT	275	0.913
8	Paw	TRMT	300	57.1448												8	Paw	TRMT	300	0.918
9	Paw	TRMT	175	56.679												9	Paw	TRMT	175	0.856
9	Paw	TRMT	200	64.8154												9	Paw	TRMT	200	0.882
9	Paw	TRMT	225	71.3315												9	Paw	TRMT	225	0.909
9	Paw	TRMT	250	74.0946												9	Paw	TRMT	250	0.921
9	Paw	TRMT	275	51.5405												9	Paw	TRMT	275	0.885
9	Paw	TRMT	300	62.2773												9	Paw	TRMT	300	0.911
10	Paw	TRMT	175	66.9877												10	Paw	TRMT	175	0.843
10	Paw	TRMT	200	67.2305												10	Paw	TRMT	200	0.874
10	Paw	TRMT	225	64.9616												10	Paw	TRMT	225	0.879
10	Paw	TRMT	250	71.9379												10	Paw	TRMT	250	0.9
10	Paw	TRMT	275	59.6292												10	Paw	TRMT	275	0.913
10	Paw	TRMT	300	69.9109												10	Paw	TRMT	300	0.913
11	Paw	TRMT	175	78.6066												11	Paw	TRMT	175	0.895
11	Paw	TRMT	200	75.5595												11	Paw	TRMT	200	0.866
11	Paw	TRMT	225	74.1683												11	Paw	TRMT	225	0.874
11	Paw	TRMT	250	73.6998												11	Paw	TRMT	250	0.879
11	Paw	TRMT	275	73.1733												11	Paw	TRMT	275	0.89
11	Paw	TRMT	300	71.4856												11	Paw	TRMT	300	0.892
12	Paw	TRMT	175	58.207												12	Paw	TRMT	175	0.83
12	Paw	TRMT	200	62.033												12	Paw	TRMT	200	0.845
12	Paw	TRMT	225	62.9395												12	Paw	TRMT	225	0.845
12	Paw	TRMT	250	63.1061												12	Paw	TRMT	250	0.859
12	Paw	TRMT	275	66.0224												12	Paw	TRMT	275	0.879
12	Paw	TRMT	300	65.8037												12	Paw	TRMT	300	0.874
Wash out vs. leg 2
1	Paw	BL	175	52.8204		dog	22.5099	23.3309	0.96	0.1673						1	Paw	BL	175	0.817			dog	0.00049	0.000279	1.76	0.0394
2	Paw	BL	175	58.6939		AR(1)	dog	0.4501	0.1019	4.42	<.0001					2	Paw	BL	175	0.836			AR(1)	dog	0.6218	0.1032	6.03	<.0001
3	Paw	BL	175	65.4654		Residual	128.35	24.3817	5.26	<.0001						3	Paw	BL	175	0.825			Residual	0.000395	0.000107	3.7	0.0001
4	Paw	BL	175	67.3731		-2	Res	Log	Likelihood	909.4						4	Paw	BL	175	0.819			-2	Res	Log	Likelihood	-593.6
5	Paw	BL	175			AIC	(smaller	is	better)	915.4						5	Paw	BL	175	0.897			AIC	(smaller	is	better)	-587.6
6	Paw	BL	175	70.2932		AICC	(smaller	is	better)	915.6						6	Paw	BL	175	0.847			AICC	(smaller	is	better)	-587.4
7	Stripe	BL	175	78.9902		BIC	(smaller	is	better)	916.8						7	Stripe	BL	175	0.864			BIC	(smaller	is	better)	-586.2
8	Stripe	BL	175	61.0793		diet	1	9.73	0	0.9722						8	Stripe	BL	175	0.855			diet	1	10.2	0	0.9654
9	Stripe	BL	175	63.2525		day	1	24.8	5.38	0.0288						9	Stripe	BL	175	0.876			day	1	17.4	0.08	0.7874
10	Stripe	BL	175	58.6797		diet*day	1	24.8	3.99	0.057						10	Stripe	BL	175	0.816			diet*day	1	17.4	4.32	0.0529
11	Stripe	BL	175	53.6252		time	5	89.8	0.68	0.6374						11	Stripe	BL	175	0.852			time	5	95.3	15.79	<.0001
12	Stripe	BL	175	53.2474		diet*time	5	89.8	1.72	0.137						12	Stripe	BL	175	0.834			diet*time	5	95.3	0.78	0.5656
1	Paw	BL	200	55.0771		day*time	5	86.4	0.46	0.8041						1	Paw	BL	200	0.821			day*time	5	91.2	2.41	0.042
2	Paw	BL	200	63.9413		diet*day*time	5	86.4	0.59	0.7046						2	Paw	BL	200	0.866			diet*day*time	5	91.2	0.49	0.7798
3	Paw	BL	200	68.9493	diet	Paw	62.5435	2.8388	10	22.03	<.0001					3	Paw	BL	200	0.847		diet	Paw	0.8721	0.009953	10.2	87.63	<.0001
4	Paw	BL	200	69.2211	diet	Stripe	62.4013	2.7836	9.44	22.42	<.0001					4	Paw	BL	200	0.845		diet	Stripe	0.8728	0.009953	10.2	87.69	<.0001
5	Paw	BL	200		day	BL	59.4401	2.3942	17.8	24.83	<.0001					5	Paw	BL	200	0.911		day	BL	0.8731	0.007472	12.9	116.86	<.0001
6	Paw	BL	200	75.6963	day	TRMT	65.5047	2.3636	17.3	27.71	<.0001					6	Paw	BL	200	0.859		day	TRMT	0.8718	0.007472	12.9	116.67	<.0001
7	Stripe	BL	200	79.4736	diet*day	Paw	BL	56.9021	3.4421	18.5	16.53	<.0001				7	Stripe	BL	200	0.887		diet*day	Paw	BL	0.8676	0.01057	12.9	82.11	<.0001
8	Stripe	BL	200	63.5232	diet*day	Paw	TRMT	68.185	3.3567	17.5	20.31	<.0001				8	Stripe	BL	200	0.882		diet*day	Paw	TRMT	0.8767	0.01057	12.9	82.96	<.0001
9	Stripe	BL	200	70.6476	diet*day	Stripe	BL	61.9782	3.3286	17.1	18.62	<.0001				9	Stripe	BL	200	0.882		diet*day	Stripe	BL	0.8787	0.01057	12.9	83.15	<.0001
10	Stripe	BL	200	60.1437	diet*day	Stripe	TRMT	62.8245	3.3286	17.1	18.87	<.0001				10	Stripe	BL	200	0.831		diet*day	Stripe	TRMT	0.8669	0.01057	12.9	82.04	<.0001
11	Stripe	BL	200	55.7308	diet*day*time	Paw	BL	175	50.7544	5.4633	64.9	9.29	<.0001			11	Stripe	BL	200	0.891		time	175	0.8482	0.007591	13.5	111.74	<.0001
12	Stripe	BL	200	58.4676	diet*day*time	Paw	BL	200	53.518	5.3802	67	9.95	<.0001			12	Stripe	BL	200	0.836		time	200	0.8591	0.007591	13.5	113.17	<.0001
1	Paw	BL	225	58.6242	diet*day*time	Paw	BL	225	62.2334	5.0102	58.9	12.42	<.0001			1	Paw	BL	225	0.847		time	225	0.881	0.007591	13.5	116.05	<.0001
2	Paw	BL	225	70.7365	diet*day*time	Paw	BL	250	66.329	4.9759	58.8	13.33	<.0001			2	Paw	BL	225	0.914		time	250	0.8816	0.007591	13.5	116.14	<.0001
3	Paw	BL	225	64.9525	diet*day*time	Paw	BL	275	54.3569	5.373	67.1	10.12	<.0001			3	Paw	BL	225	0.872		time	275	0.8819	0.007591	13.5	116.17	<.0001
4	Paw	BL	225	60.6242	diet*day*time	Paw	BL	300	54.2207	5.3729	67.1	10.09	<.0001			4	Paw	BL	225	0.859		time	300	0.8829	0.007591	13.5	116.31	<.0001
5	Paw	BL	225	49.6477	diet*day*time	Paw	TRMT	175	69.0932	4.9758	58.8	13.89	<.0001			5	Paw	BL	225	0.961		diet*day*time	Paw	BL	175	0.8402	0.01215	21.2	69.17	<.0001
6	Paw	BL	225	69.1005	diet*day*time	Paw	TRMT	200	63.4904	5.01	59	12.67	<.0001			6	Paw	BL	225	0.895		diet*day*time	Paw	BL	200	0.8582	0.01215	21.2	70.65	<.0001
7	Stripe	BL	225	61.2818	diet*day*time	Paw	TRMT	225	68.1107	5.0119	58.8	13.59	<.0001			7	Stripe	BL	225	0.949		diet*day*time	Paw	BL	225	0.8913	0.01215	21.2	73.39	<.0001
8	Stripe	BL	225	60.8551	diet*day*time	Paw	TRMT	250	72.381	4.9944	58.5	14.49	<.0001			8	Stripe	BL	225	0.928		diet*day*time	Paw	BL	250	0.877	0.01215	21.2	72.21	<.0001
9	Stripe	BL	225	44.884	diet*day*time	Paw	TRMT	275	70.118	5.3274	67.6	13.16	<.0001			9	Stripe	BL	225	0.881		diet*day*time	Paw	BL	275	0.8677	0.01215	21.2	71.44	<.0001
10	Stripe	BL	225	58.7868	diet*day*time	Paw	TRMT	300	65.9167	4.9942	58.4	13.2	<.0001			10	Stripe	BL	225	0.859		diet*day*time	Paw	BL	300	0.8713	0.01215	21.2	71.74	<.0001
11	Stripe	BL	225	53.9461	diet*day*time	Stripe	BL	175	61.479	5.0143	58.5	12.26	<.0001			11	Stripe	BL	225	0.873		diet*day*time	Paw	TRMT	175	0.8567	0.01215	21.2	70.53	<.0001
12	Stripe	BL	225	65.6155	diet*day*time	Stripe	BL	200	64.6644	5.0143	58.5	12.9	<.0001			12	Stripe	BL	225	0.843		diet*day*time	Paw	TRMT	200	0.8602	0.01215	21.2	70.82	<.0001
1	Paw	BL	250	56.3636	diet*day*time	Stripe	BL	225	57.5616	5.0143	58.5	11.48	<.0001			1	Paw	BL	250	0.876		diet*day*time	Paw	TRMT	225	0.8763	0.01215	21.2	72.15	<.0001
2	Paw	BL	250	68.9272	diet*day*time	Stripe	BL	250	60.2333	5.0143	58.5	12.01	<.0001			2	Paw	BL	250	0.933		diet*day*time	Paw	TRMT	250	0.8853	0.01215	21.2	72.89	<.0001
3	Paw	BL	250	65.5992	diet*day*time	Stripe	BL	275	62.922	5.0143	58.5	12.55	<.0001			3	Paw	BL	250	0.84		diet*day*time	Paw	TRMT	275	0.8867	0.01215	21.2	73	<.0001
4	Paw	BL	250	60.7529	diet*day*time	Stripe	BL	300	65.0088	5.0143	58.5	12.96	<.0001			4	Paw	BL	250	0.829		diet*day*time	Paw	TRMT	300	0.8948	0.01215	21.2	73.67	<.0001
5	Paw	BL	250	74.8655	diet*day*time	Stripe	TRMT	175	59.094	5.0143	58.5	11.79	<.0001			5	Paw	BL	250	0.912		diet*day*time	Stripe	BL	175	0.8495	0.01215	21.2	69.94	<.0001
6	Paw	BL	250	72.0986	diet*day*time	Stripe	TRMT	200	61.0735	5.0143	58.5	12.18	<.0001			6	Paw	BL	250	0.872		diet*day*time	Stripe	BL	200	0.8682	0.01215	21.2	71.48	<.0001
7	Stripe	BL	250	71.1245	diet*day*time	Stripe	TRMT	225	61.7663	5.0143	58.5	12.32	<.0001			7	Stripe	BL	250	0.934		diet*day*time	Stripe	BL	225	0.8888	0.01215	21.2	73.18	<.0001
8	Stripe	BL	250	60.7469	diet*day*time	Stripe	TRMT	250	62.8682	5.0143	58.5	12.54	<.0001			8	Stripe	BL	250	0.929		diet*day*time	Stripe	BL	250	0.8907	0.01215	21.2	73.33	<.0001
9	Stripe	BL	250	54.8273	diet*day*time	Stripe	TRMT	275	67.0522	5.0143	58.5	13.37	<.0001			9	Stripe	BL	250	0.877		diet*day*time	Stripe	BL	275	0.8888	0.01215	21.2	73.18	<.0001
10	Stripe	BL	250	61.0305	diet*day*time	Stripe	TRMT	300	65.0926	5.0143	58.5	12.98	<.0001			10	Stripe	BL	250	0.859		diet*day*time	Stripe	BL	300	0.886	0.01215	21.2	72.95	<.0001
11	Stripe	BL	250	52.6808		diet	Paw	Stripe	0.9722							11	Stripe	BL	250	0.896		diet*day*time	Stripe	TRMT	175	0.8465	0.01215	21.2	69.69	<.0001
12	Stripe	BL	250	60.9895		day	BL	TRMT	0.0288							12	Stripe	BL	250	0.849		diet*day*time	Stripe	TRMT	200	0.85	0.01215	21.2	69.98	<.0001
1	Paw	BL	275	58.9425		diet*day	Paw	BL	Paw	TRMT	0.0056					1	Paw	BL	275	0.85		diet*day*time	Stripe	TRMT	225	0.8673	0.01215	21.2	71.41	<.0001
2	Paw	BL	275	73.8542		diet*day	Paw	BL	Stripe	BL	0.3033					2	Paw	BL	275	0.919		diet*day*time	Stripe	TRMT	250	0.8735	0.01215	21.2	71.92	<.0001
3	Paw	BL	275	65.9998		diet*day	Paw	BL	Stripe	TRMT	0.2322					3	Paw	BL	275	0.827		diet*day*time	Stripe	TRMT	275	0.8843	0.01215	21.2	72.81	<.0001
4	Paw	BL	275	62.8794		diet*day	Paw	TRMT	Stripe	BL	0.2063					4	Paw	BL	275	0.832		diet*day*time	Stripe	TRMT	300	0.8795	0.01215	21.2	72.41	<.0001
5	Paw	BL	275			diet*day	Paw	TRMT	Stripe	TRMT	0.2723					5	Paw	BL	275	0.913			diet	Paw	Stripe	0.9654
6	Paw	BL	275	70.8907		diet*day	Stripe	BL	Stripe	TRMT	0.8187					6	Paw	BL	275	0.865			day	BL	TRMT	0.7874
7	Stripe	BL	275	74.1737												7	Stripe	BL	275	0.911			diet*day	Paw	BL	Paw	TRMT	0.219
8	Stripe	BL	275	62.2821												8	Stripe	BL	275	0.922			diet*day	Paw	BL	Stripe	BL	0.4727
9	Stripe	BL	275	65.6256												9	Stripe	BL	275	0.887			diet*day	Paw	BL	Stripe	TRMT	0.9607
10	Stripe	BL	275	63.472												10	Stripe	BL	275	0.858			diet*day	Paw	TRMT	Stripe	BL	0.8956
11	Stripe	BL	275	51.305												11	Stripe	BL	275	0.905			diet*day	Paw	TRMT	Stripe	TRMT	0.5233
12	Stripe	BL	275	60.6738												12	Stripe	BL	275	0.85			diet*day	Stripe	BL	Stripe	TRMT	0.1143
1	Paw	BL	300	58.5457												1	Paw	BL	300	0.864
2	Paw	BL	300	71.5415												2	Paw	BL	300	0.907
3	Paw	BL	300	66.6221												3	Paw	BL	300	0.84
4	Paw	BL	300	64.3101												4	Paw	BL	300	0.842
5	Paw	BL	300													5	Paw	BL	300	0.914
6	Paw	BL	300	77.2358												6	Paw	BL	300	0.861
7	Stripe	BL	300	77.1947												7	Stripe	BL	300	0.937
8	Stripe	BL	300	64.1637												8	Stripe	BL	300	0.921
9	Stripe	BL	300	64.3308												9	Stripe	BL	300	0.892
10	Stripe	BL	300	66.0528												10	Stripe	BL	300	0.85
11	Stripe	BL	300	56.4571												11	Stripe	BL	300	0.889
12	Stripe	BL	300	61.8535												12	Stripe	BL	300	0.827
1	Paw	TRMT	175	60.844												1	Paw	TRMT	175	0.859
1	Paw	TRMT	200	55.4689												1	Paw	TRMT	200	0.868
1	Paw	TRMT	225	58.6339												1	Paw	TRMT	225	0.881
1	Paw	TRMT	250	61.3922												1	Paw	TRMT	250	0.897
1	Paw	TRMT	275	71.8478												1	Paw	TRMT	275	0.906
1	Paw	TRMT	300	72.7477												1	Paw	TRMT	300	0.92
2	Paw	TRMT	175	66.5831												2	Paw	TRMT	175	0.857
2	Paw	TRMT	200	69.4127												2	Paw	TRMT	200	0.872
2	Paw	TRMT	225	72.7749												2	Paw	TRMT	225	0.904
2	Paw	TRMT	250	72.3573												2	Paw	TRMT	250	0.893
2	Paw	TRMT	275	74.677												2	Paw	TRMT	275	0.902
2	Paw	TRMT	300	76.8799												2	Paw	TRMT	300	0.9
3	Paw	TRMT	175	62.7022												3	Paw	TRMT	175	0.833
3	Paw	TRMT	200	60.3092												3	Paw	TRMT	200	0.828
3	Paw	TRMT	225	58.0803												3	Paw	TRMT	225	0.83
3	Paw	TRMT	250	59.4683												3	Paw	TRMT	250	0.856
3	Paw	TRMT	275	56.1534												3	Paw	TRMT	275	0.846
3	Paw	TRMT	300	54.2782												3	Paw	TRMT	300	0.863
4	Paw	TRMT	175	68.5879												4	Paw	TRMT	175	0.853
4	Paw	TRMT	200	66.8825												4	Paw	TRMT	200	0.84
4	Paw	TRMT	225	66.6695												4	Paw	TRMT	225	0.842
4	Paw	TRMT	250	70.1397												4	Paw	TRMT	250	0.867
4	Paw	TRMT	275	67.7839												4	Paw	TRMT	275	0.855
4	Paw	TRMT	300	66.7689												4	Paw	TRMT	300	0.854
5	Paw	TRMT	175	81.7033												5	Paw	TRMT	175	0.896
5	Paw	TRMT	200	59.1801												5	Paw	TRMT	200	0.902
5	Paw	TRMT	225	78.1847												5	Paw	TRMT	225	0.93
5	Paw	TRMT	250	91.4359												5	Paw	TRMT	250	0.932
5	Paw	TRMT	300	57.5827												5	Paw	TRMT	275	0.937
6	Paw	TRMT	175	74.6088												5	Paw	TRMT	300	0.934
6	Paw	TRMT	200	69.2592												6	Paw	TRMT	175	0.842
6	Paw	TRMT	225	72.7022												6	Paw	TRMT	200	0.851
6	Paw	TRMT	250	75.5974												6	Paw	TRMT	225	0.871
6	Paw	TRMT	275	79.6742												6	Paw	TRMT	250	0.867
6	Paw	TRMT	300	75.6158												6	Paw	TRMT	275	0.874
7	Stripe	TRMT	175	66.9096												6	Paw	TRMT	300	0.898
7	Stripe	TRMT	200	64.7615												7	Stripe	TRMT	175	0.866
7	Stripe	TRMT	225	63.4172												7	Stripe	TRMT	200	0.852
7	Stripe	TRMT	250	66.0514												7	Stripe	TRMT	225	0.881
7	Stripe	TRMT	275	69.1475												7	Stripe	TRMT	250	0.877
7	Stripe	TRMT	300	68.4775												7	Stripe	TRMT	275	0.893
8	Stripe	TRMT	175	56.4674												7	Stripe	TRMT	300	0.895
8	Stripe	TRMT	200	58.0256												8	Stripe	TRMT	175	0.834
8	Stripe	TRMT	225	59.7017												8	Stripe	TRMT	200	0.859
8	Stripe	TRMT	250	59.4374												8	Stripe	TRMT	225	0.876
8	Stripe	TRMT	275	61.0526												8	Stripe	TRMT	250	0.882
8	Stripe	TRMT	300	59.9664												8	Stripe	TRMT	275	0.882
9	Stripe	TRMT	175	46.07												8	Stripe	TRMT	300	0.889
9	Stripe	TRMT	200	54.4056												9	Stripe	TRMT	175	0.827
9	Stripe	TRMT	225	60.8027												9	Stripe	TRMT	200	0.829
9	Stripe	TRMT	250	64.8529												9	Stripe	TRMT	225	0.837
9	Stripe	TRMT	275	80.6644												9	Stripe	TRMT	250	0.848
9	Stripe	TRMT	300	73.7653												9	Stripe	TRMT	275	0.879
10	Stripe	TRMT	175	66.8517												9	Stripe	TRMT	300	0.863
10	Stripe	TRMT	200	70.2295												10	Stripe	TRMT	175	0.843
10	Stripe	TRMT	225	68.3186												10	Stripe	TRMT	200	0.859
10	Stripe	TRMT	250	67.0042												10	Stripe	TRMT	225	0.861
10	Stripe	TRMT	275	64.7671												10	Stripe	TRMT	250	0.878
10	Stripe	TRMT	300	63.4375												10	Stripe	TRMT	275	0.874
11	Stripe	TRMT	175	61.5749												10	Stripe	TRMT	300	0.877
11	Stripe	TRMT	200	60.2657												11	Stripe	TRMT	175	0.888
11	Stripe	TRMT	225	58.7193												11	Stripe	TRMT	200	0.884
11	Stripe	TRMT	250	57.6863												11	Stripe	TRMT	225	0.909
11	Stripe	TRMT	275	60.181												11	Stripe	TRMT	250	0.893
11	Stripe	TRMT	300	58.8774												11	Stripe	TRMT	275	0.906
12	Stripe	TRMT	175	56.6906												11	Stripe	TRMT	300	0.886
12	Stripe	TRMT	200	58.7531												12	Stripe	TRMT	175	0.821
12	Stripe	TRMT	225	59.6384												12	Stripe	TRMT	200	0.817
12	Stripe	TRMT	250	62.1772												12	Stripe	TRMT	225	0.84
12	Stripe	TRMT	275	66.5003												12	Stripe	TRMT	250	0.863
12	Stripe	TRMT	300	66.0314												12	Stripe	TRMT	275	0.872
																12	Stripe	TRMT	300	0.867

## Sheet: 0-10PP Cal
Dog	Per	Diet	Time	Eelean
1	1	Stripe	25	47.4421		dog	23.391	13.1494	1.78	0.0376						Dog	Leg	Diet	Time	RQ
1	1	Stripe	50	44.0521		AR(1)	dog(period)	0.687	0.0431	15.94	<.0001					1	1	Stripe	50	0.809		dog	0.000142	8.8e-05	1.61	0.054
1	1	Stripe	75	45.0489		Residual	48.1666	6.4464	7.47	<.0001						1	1	Stripe	75	0.793		AR(1)	dog(period)	0.7167	0.03867	18.53	<.0001
1	1	Stripe	100	47.85		-2	Res	Log	Likelihood	2503						1	1	Stripe	100	0.815		Residual	0.000439	5.9e-05	7.41	<.0001
1	1	Stripe	125	53.629		AIC	(smaller	is	better)	2509						1	1	Stripe	125	0.855		-2	Res	Log	Likelihood	-2036.2
1	1	Stripe	150	54.5221		AICC	(smaller	is	better)	2509.1						1	1	Stripe	150	0.838		AIC	(smaller	is	better)	-2030.2
1	1	Stripe	175	56.4764		BIC	(smaller	is	better)	2510.5						1	1	Stripe	175	0.843		AICC	(smaller	is	better)	-2030.2
1	1	Stripe	200	57.4721		period	1	30	1.05	0.3133						1	1	Stripe	200	0.863		BIC	(smaller	is	better)	-2028.8
1	1	Stripe	225	60.4123		diet	1	30	2.05	0.1626						1	1	Stripe	225	0.871		period	1	31	1.71	0.2
1	1	Stripe	250	61.4749		period*diet	1	9.97	0.33	0.5765						1	1	Stripe	250	0.87		diet	1	31	1.06	0.3115
1	1	Stripe	275	65.509		time	19	335	4.84	<.0001						1	1	Stripe	275	0.897		period*diet	1	10.4	0.08	0.7836
1	1	Stripe	300	67.5902		period*time	19	335	1.23	0.2289						1	1	Stripe	300	0.91		time	19	348	49.12	<.0001
1	1	Stripe	325	68.9188		diet*time	19	335	0.68	0.835						1	1	Stripe	325	0.93		period*time	19	348	1.06	0.3946
1	1	Stripe	350	68.7125		period*diet*time	19	335	1.34	0.1569						1	1	Stripe	350	0.927		diet*time	19	348	1.03	0.4243
1	1	Stripe	375	61.688		period	1	64.6024	1.7035	14.1	37.92	<.0001				1	1	Stripe	375	0.913		period*diet*time	19	348	0.7	0.8222
1	1	Stripe	400	66.5405		period	2	63.1956	1.6991	14	37.19	<.0001				1	1	Stripe	400	0.905		period	1	0.8686	0.004601	16.6	188.78	<.0001
1	1	Stripe	425	66.3967		diet	Paw	64.881	1.6982	14	38.2	<.0001				1	1	Stripe	425	0.925		period	2	0.8629	0.004597	16.6	187.71	<.0001
1	1	Stripe	450	66.996		diet	Stripe	62.917	1.7043	14.1	36.92	<.0001				1	1	Stripe	450	0.936		diet	Paw	0.868	0.004596	16.5	188.88	<.0001
1	1	Stripe	475	64.6304		period*diet	Paw	1	64.6856	2.3924	13.8	27.04	<.0001			1	1	Stripe	475	0.926		diet	Stripe	0.8635	0.004603	16.6	187.61	<.0001
1	1	Stripe	500	65.4474		period*diet	Stripe	1	64.5193	2.4256	14.5	26.6	<.0001			1	1	Stripe	500	0.932		period*diet	Paw	1	0.872	0.0065	16.6	134.14	<.0001
2	1	Stripe	25	42.6334		period*diet	Paw	2	65.0764	2.4109	14.2	26.99	<.0001			2	1	Stripe	25	0.792		period*diet	Stripe	1	0.8652	0.006514	16.7	132.83	<.0001
2	1	Stripe	50	45.9919		period*diet	Stripe	2	61.3147	2.3948	13.8	25.6	<.0001			2	1	Stripe	50	0.767		period*diet	Paw	2	0.864	0.006498	16.5	132.97	<.0001
2	1	Stripe	75	48.4974		diet*time	Paw	25	56.6331	2.442	51.4	23.19	<.0001			2	1	Stripe	75	0.785		period*diet	Stripe	2	0.8619	0.006505	16.6	132.49	<.0001
2	1	Stripe	100	51.0009		diet*time	Paw	50	55.8149	2.442	51.4	22.86	<.0001			2	1	Stripe	100	0.795
2	1	Stripe	125	55.6375		diet*time	Paw	75	55.5213	2.4419	51.4	22.74	<.0001			2	1	Stripe	125	0.818
2	1	Stripe	150	57.1332		diet*time	Paw	100	58.3128	2.4419	51.4	23.88	<.0001			2	1	Stripe	150	0.826
2	1	Stripe	175	59.1257		diet*time	Paw	125	60.3051	2.4419	51.4	24.7	<.0001			2	1	Stripe	175	0.843
2	1	Stripe	200	60.4208		diet*time	Paw	150	64.4466	2.4417	51.4	26.39	<.0001			2	1	Stripe	200	0.859
2	1	Stripe	225	61.0318		diet*time	Paw	175	67.1873	2.4414	51.4	27.52	<.0001			2	1	Stripe	225	0.875
2	1	Stripe	250	66.3554		diet*time	Paw	200	65.0877	2.4407	51.4	26.67	<.0001			2	1	Stripe	250	0.9
2	1	Stripe	275	66.3663		diet*time	Paw	225	67.6583	2.4391	51.3	27.74	<.0001			2	1	Stripe	275	0.894
2	1	Stripe	300	57.9925		diet*time	Paw	250	72.1211	2.4356	51.1	29.61	<.0001			2	1	Stripe	300	0.921
2	1	Stripe	325	61.0836		diet*time	Paw	275	68.4324	2.4743	54.2	27.66	<.0001			2	1	Stripe	325	0.931
2	1	Stripe	350	65.8444		diet*time	Paw	300	66.5041	2.4293	50.7	27.38	<.0001			2	1	Stripe	350	0.932
2	1	Stripe	375	67.7338		diet*time	Paw	325	66.8086	2.4212	50.2	27.59	<.0001			2	1	Stripe	375	0.946
2	1	Stripe	400	64.5769		diet*time	Paw	350	66.0757	2.4855	54.8	26.58	<.0001			2	1	Stripe	400	0.905
2	1	Stripe	425	62.457		diet*time	Paw	375	68.1248	2.5031	55.9	27.22	<.0001			2	1	Stripe	425	0.913
2	1	Stripe	450	63.1338		diet*time	Paw	400	67.0304	2.4849	54.7	26.98	<.0001			2	1	Stripe	450	0.903
2	1	Stripe	475	62.0858		diet*time	Paw	425	67.6033	2.4194	50	27.94	<.0001			2	1	Stripe	475	0.897
2	1	Stripe	500	64.0354		diet*time	Paw	450	67.2366	2.4696	53.9	27.23	<.0001			2	1	Stripe	500	0.921
3	1	Stripe	25	62.8925		diet*time	Paw	475	68.002	2.4331	51	27.95	<.0001			3	1	Stripe	25	0.727
3	1	Stripe	50	59.9722		diet*time	Paw	500	68.7137	2.438	51.3	28.18	<.0001			3	1	Stripe	50	0.76
3	1	Stripe	75	62.5352		diet*time	Stripe	25	54.8405	2.436	51.2	22.51	<.0001			3	1	Stripe	75	0.794
3	1	Stripe	100	64.7446		diet*time	Stripe	50	54.6794	2.4287	50.7	22.51	<.0001			3	1	Stripe	100	0.827
3	1	Stripe	125	65.6061		diet*time	Stripe	75	55.509	2.4589	53.1	22.57	<.0001			3	1	Stripe	125	0.83
3	1	Stripe	150	68.0586		diet*time	Stripe	100	57.0111	2.4818	54.5	22.97	<.0001			3	1	Stripe	150	0.847
3	1	Stripe	175	67.5268		diet*time	Stripe	125	59.024	2.5016	55.8	23.59	<.0001			3	1	Stripe	175	0.842
3	1	Stripe	200	65.4152		diet*time	Stripe	150	61.6038	2.4849	54.7	24.79	<.0001			3	1	Stripe	200	0.849
3	1	Stripe	225	65.3009		diet*time	Stripe	175	60.2595	2.4208	50.2	24.89	<.0001			3	1	Stripe	225	0.864
3	1	Stripe	250	73.972		diet*time	Stripe	200	62.5374	2.4284	50.7	25.75	<.0001			3	1	Stripe	250	0.873
3	1	Stripe	275	66.0047		diet*time	Stripe	225	64.6447	2.4726	54	26.14	<.0001			3	1	Stripe	275	0.872
3	1	Stripe	300	65.6529		diet*time	Stripe	250	68.0924	2.4315	50.8	28	<.0001			3	1	Stripe	300	0.871
3	1	Stripe	325	64.3592		diet*time	Stripe	275	67.3646	2.4748	54.1	27.22	<.0001			3	1	Stripe	325	0.888
3	1	Stripe	350	62.5289		diet*time	Stripe	300	63.5656	2.4345	51	26.11	<.0001			3	1	Stripe	350	0.9
3	1	Stripe	375	65.4746		diet*time	Stripe	325	65.4866	2.4352	51	26.89	<.0001			3	1	Stripe	375	0.91
3	1	Stripe	400	60.6011		diet*time	Stripe	350	66.6751	2.477	54.2	26.92	<.0001			3	1	Stripe	400	0.913
3	1	Stripe	425	61.49		diet*time	Stripe	375	66.8668	2.437	51.1	27.44	<.0001			3	1	Stripe	425	0.942
3	1	Stripe	450	59.6512		diet*time	Stripe	400	67.7421	2.4397	51.3	27.77	<.0001			3	1	Stripe	450	0.916
3	1	Stripe	475	56.3493		diet*time	Stripe	425	65.9135	2.4865	54.8	26.51	<.0001			3	1	Stripe	475	0.915
3	1	Stripe	500	55.4602		diet*time	Stripe	450	64.725	2.5095	56.2	25.79	<.0001			3	1	Stripe	500	0.924
4	1	Stripe	25	65.397		diet*time	Stripe	475	65.2062	2.5209	56.6	25.87	<.0001			4	1	Stripe	25	0.76
4	1	Stripe	50	61.4495		diet*time	Stripe	500	66.5928	2.5266	56.7	26.36	<.0001			4	1	Stripe	50	0.759
4	1	Stripe	75	59.4997												4	1	Stripe	75	0.776
4	1	Stripe	100	63.0881												4	1	Stripe	100	0.806
4	1	Stripe	125	62.6302												4	1	Stripe	125	0.818
4	1	Stripe	150	66.0018												4	1	Stripe	150	0.851
4	1	Stripe	175	64.3038												4	1	Stripe	175	0.839
4	1	Stripe	200	61.969												4	1	Stripe	200	0.836
4	1	Stripe	225	62.9915												4	1	Stripe	225	0.855
4	1	Stripe	250	65.6431												4	1	Stripe	250	0.895
4	1	Stripe	275	65.1967												4	1	Stripe	275	0.88
4	1	Stripe	300	67.3423												4	1	Stripe	300	0.894
4	1	Stripe	325	65.3537												4	1	Stripe	325	0.888
4	1	Stripe	350	63.822												4	1	Stripe	350	0.905
4	1	Stripe	375	65.541												4	1	Stripe	375	0.93
4	1	Stripe	400	62.0157												4	1	Stripe	400	0.901
4	1	Stripe	425	63.5386												4	1	Stripe	425	0.925
4	1	Stripe	450	63.7995												4	1	Stripe	450	0.922
4	1	Stripe	475	62.9218												4	1	Stripe	475	0.925
4	1	Stripe	500	65.2395												4	1	Stripe	500	0.935
5	1	Stripe	25	67.2139												5	1	Stripe	25	0.799
5	1	Stripe	50	68.0024												5	1	Stripe	50	0.786
5	1	Stripe	75	70.0178												5	1	Stripe	75	0.803
5	1	Stripe	175	60.9512												5	1	Stripe	100	0.851
5	1	Stripe	200	74.6309												5	1	Stripe	125	0.875
5	1	Stripe	250	91.4382												5	1	Stripe	200	0.885
5	1	Stripe	300	50.0073												5	1	Stripe	225	0.9
5	1	Stripe	325	72.3852												5	1	Stripe	250	0.918
5	1	Stripe	375	79.0835												5	1	Stripe	275	0.907
5	1	Stripe	400	93.2431												5	1	Stripe	300	0.911
6	1	Stripe	25	57.1765												5	1	Stripe	325	0.9
6	1	Stripe	50	55.0005												5	1	Stripe	350	0.927
6	1	Stripe	75	55.9325												5	1	Stripe	375	0.954
6	1	Stripe	100	56.063												5	1	Stripe	400	0.911
6	1	Stripe	125	61.0894												5	1	Stripe	425	0.894
6	1	Stripe	150	66.0974												5	1	Stripe	450	0.878
6	1	Stripe	175	68.9674												5	1	Stripe	475	0.891
6	1	Stripe	200	69.4805												5	1	Stripe	500	0.899
6	1	Stripe	225	72.4611												6	1	Stripe	25	0.739
6	1	Stripe	250	72.2884												6	1	Stripe	50	0.748
6	1	Stripe	275	73.4527												6	1	Stripe	75	0.738
6	1	Stripe	300	75.4252												6	1	Stripe	100	0.739
6	1	Stripe	325	71.707												6	1	Stripe	125	0.777
6	1	Stripe	350	74.7933												6	1	Stripe	150	0.815
6	1	Stripe	375	72.842												6	1	Stripe	175	0.823
6	1	Stripe	400	71.1246												6	1	Stripe	200	0.833
6	1	Stripe	425	72.8017												6	1	Stripe	225	0.841
6	1	Stripe	450	68.1465												6	1	Stripe	250	0.853
6	1	Stripe	475	70.2866												6	1	Stripe	275	0.857
6	1	Stripe	500	66.4798												6	1	Stripe	300	0.865
7	1	Paw	25	65.9193												6	1	Stripe	325	0.87
7	1	Paw	50	67.3875												6	1	Stripe	350	0.872
7	1	Paw	75	66.532												6	1	Stripe	375	0.877
7	1	Paw	100	68.4554												6	1	Stripe	400	0.876
7	1	Paw	125	70.4334												6	1	Stripe	425	0.885
7	1	Paw	150	71.597												6	1	Stripe	450	0.888
7	1	Paw	175	74.6413												6	1	Stripe	475	0.901
7	1	Paw	200	73.0059												6	1	Stripe	500	0.888
7	1	Paw	225	71.8225												7	1	Paw	25	0.76
7	1	Paw	250	87.5622												7	1	Paw	50	0.769
7	1	Paw	275	87.9985												7	1	Paw	75	0.792
7	1	Paw	300	80.8353												7	1	Paw	100	0.791
7	1	Paw	325	81.0745												7	1	Paw	125	0.815
7	1	Paw	350	81.7477												7	1	Paw	150	0.828
7	1	Paw	375	88.4987												7	1	Paw	175	0.851
7	1	Paw	400	83.8319												7	1	Paw	200	0.88
7	1	Paw	425	89.7573												7	1	Paw	225	0.901
7	1	Paw	450	88.3886												7	1	Paw	250	0.907
7	1	Paw	475	88.3576												7	1	Paw	300	0.941
7	1	Paw	500	82.8849												7	1	Paw	325	0.912
8	1	Paw	25	44.6947												7	1	Paw	350	0.889
8	1	Paw	50	45.3698												7	1	Paw	375	0.897
8	1	Paw	75	45.3489												7	1	Paw	400	0.894
8	1	Paw	100	47.6641												7	1	Paw	425	0.9
8	1	Paw	125	50.8155												7	1	Paw	450	0.912
8	1	Paw	150	53.1351												7	1	Paw	475	0.903
8	1	Paw	175	53.8342												7	1	Paw	500	0.907
8	1	Paw	200	54.6023												8	1	Paw	25	0.797
8	1	Paw	225	54.8373												8	1	Paw	50	0.807
8	1	Paw	250	57.6848												8	1	Paw	75	0.806
8	1	Paw	275	59.4924												8	1	Paw	100	0.834
8	1	Paw	300	57.1448												8	1	Paw	125	0.847
8	1	Paw	325	56.9462												8	1	Paw	150	0.854
8	1	Paw	350	57.7493												8	1	Paw	175	0.885
8	1	Paw	375	56.3539												8	1	Paw	200	0.889
8	1	Paw	400	56.5791												8	1	Paw	225	0.911
8	1	Paw	425	55.3891												8	1	Paw	250	0.903
8	1	Paw	450	54.654												8	1	Paw	275	0.913
8	1	Paw	475	55.334												8	1	Paw	300	0.918
8	1	Paw	500	57.9074												8	1	Paw	325	0.918
9	1	Paw	25	66.1979												8	1	Paw	350	0.909
9	1	Paw	50	67.5372												8	1	Paw	375	0.919
9	1	Paw	75	51.5609												8	1	Paw	400	0.911
9	1	Paw	100	55.4525												8	1	Paw	425	0.929
9	1	Paw	125	61.6522												8	1	Paw	450	0.927
9	1	Paw	150	68.2101												8	1	Paw	475	0.92
9	1	Paw	175	56.679												8	1	Paw	500	0.941
9	1	Paw	200	64.8154												9	1	Paw	25	0.783
9	1	Paw	225	71.3315												9	1	Paw	50	0.805
9	1	Paw	250	74.0946												9	1	Paw	75	0.804
9	1	Paw	275	51.5405												9	1	Paw	100	0.8
9	1	Paw	300	62.2773												9	1	Paw	125	0.841
9	1	Paw	325	65.7955												9	1	Paw	150	0.869
9	1	Paw	350	68.4171												9	1	Paw	175	0.856
9	1	Paw	375	70.5244												9	1	Paw	200	0.882
9	1	Paw	400	58.1351												9	1	Paw	225	0.909
9	1	Paw	425	64.0067												9	1	Paw	250	0.921
9	1	Paw	450	67.72												9	1	Paw	275	0.885
9	1	Paw	475	74.4122												9	1	Paw	300	0.911
9	1	Paw	500	73.9261												9	1	Paw	325	0.929
10	1	Paw	25	54.71												9	1	Paw	350	0.93
10	1	Paw	50	53.6045												9	1	Paw	375	0.933
10	1	Paw	75	50.7501												9	1	Paw	400	0.911
10	1	Paw	100	52.5266												9	1	Paw	425	0.938
10	1	Paw	125	56.6262												9	1	Paw	450	0.949
10	1	Paw	150	60.907												9	1	Paw	475	0.941
10	1	Paw	175	66.9877												9	1	Paw	500	0.954
10	1	Paw	200	67.2305												10	1	Paw	25	0.762
10	1	Paw	225	64.9616												10	1	Paw	50	0.747
10	1	Paw	250	71.9379												10	1	Paw	75	0.729
10	1	Paw	275	59.6292												10	1	Paw	100	0.756
10	1	Paw	300	69.9109												10	1	Paw	125	0.799
10	1	Paw	325	53.0676												10	1	Paw	150	0.822
10	1	Paw	350	65.3145												10	1	Paw	175	0.843
10	1	Paw	375	66.4776												10	1	Paw	200	0.874
10	1	Paw	400	58.6557												10	1	Paw	225	0.879
10	1	Paw	425	67.649												10	1	Paw	250	0.9
10	1	Paw	450	69.9106												10	1	Paw	275	0.913
10	1	Paw	475	66.2188												10	1	Paw	300	0.913
10	1	Paw	500	67.3361												10	1	Paw	325	0.928
11	1	Paw	25	61.4298												10	1	Paw	350	0.92
11	1	Paw	50	61.5556												10	1	Paw	375	0.919
11	1	Paw	75	65.013												10	1	Paw	400	0.926
11	1	Paw	100	68.5061												10	1	Paw	425	0.923
11	1	Paw	125	70.6318												10	1	Paw	450	0.93
11	1	Paw	150	72.5734												10	1	Paw	475	0.921
11	1	Paw	175	78.6066												10	1	Paw	500	0.934
11	1	Paw	200	75.5595												11	1	Paw	25	0.732
11	1	Paw	225	74.1683												11	1	Paw	50	0.768
11	1	Paw	250	73.6998												11	1	Paw	75	0.816
11	1	Paw	275	73.1733												11	1	Paw	100	0.85
11	1	Paw	300	71.4856												11	1	Paw	125	0.858
11	1	Paw	325	71.3308												11	1	Paw	150	0.876
11	1	Paw	350	75.2168												11	1	Paw	175	0.895
11	1	Paw	375	67.4963												11	1	Paw	200	0.866
11	1	Paw	400	65.4051												11	1	Paw	225	0.874
11	1	Paw	425	64.8059												11	1	Paw	250	0.879
11	1	Paw	450	63.9543												11	1	Paw	275	0.89
11	1	Paw	475	61.0867												11	1	Paw	300	0.892
11	1	Paw	500	60.8717												11	1	Paw	325	0.901
12	1	Paw	25	48.8297												11	1	Paw	350	0.911
12	1	Paw	50	47.5939												11	1	Paw	375	0.897
12	1	Paw	75	47.1558												11	1	Paw	400	0.89
12	1	Paw	100	49.6473												11	1	Paw	425	0.898
12	1	Paw	125	52.7797												11	1	Paw	450	0.901
12	1	Paw	150	56.4468												11	1	Paw	475	0.904
12	1	Paw	175	58.207												11	1	Paw	500	0.904
12	1	Paw	200	62.033												12	1	Paw	25	0.772
12	1	Paw	225	62.9395												12	1	Paw	50	0.771
12	1	Paw	250	63.1061												12	1	Paw	75	0.773
12	1	Paw	275	66.0224												12	1	Paw	100	0.794
12	1	Paw	300	65.8037												12	1	Paw	125	0.822
12	1	Paw	325	66.9553												12	1	Paw	150	0.826
12	1	Paw	350	66.6344												12	1	Paw	175	0.83
12	1	Paw	375	65.2653												12	1	Paw	200	0.845
12	1	Paw	400	65.6419												12	1	Paw	225	0.845
12	1	Paw	425	64.2406												12	1	Paw	250	0.859
12	1	Paw	450	63.0162												12	1	Paw	275	0.879
12	1	Paw	475	64.8813												12	1	Paw	300	0.874
12	1	Paw	500	63.5306												12	1	Paw	325	0.883
1	2	Paw	25	45.245												12	1	Paw	350	0.888
1	2	Paw	50	46.4863												12	1	Paw	375	0.89
1	2	Paw	75	51.6024												12	1	Paw	400	0.889
1	2	Paw	100	54.3289												12	1	Paw	425	0.899
1	2	Paw	125	57.1621												12	1	Paw	450	0.9
1	2	Paw	150	59.0057												12	1	Paw	475	0.905
1	2	Paw	175	60.844												12	1	Paw	500	0.914
1	2	Paw	200	55.4689												1	2	Paw	25	0.813
1	2	Paw	225	58.6339												1	2	Paw	50	0.778
1	2	Paw	250	61.3922												1	2	Paw	75	0.806
1	2	Paw	275	71.8478												1	2	Paw	100	0.817
1	2	Paw	300	72.7477												1	2	Paw	125	0.823
1	2	Paw	325	68.7642												1	2	Paw	150	0.853
1	2	Paw	350	49.2812												1	2	Paw	175	0.859
1	2	Paw	375	60.8767												1	2	Paw	200	0.868
1	2	Paw	400	63.1319												1	2	Paw	225	0.881
1	2	Paw	425	62.7896												1	2	Paw	250	0.897
1	2	Paw	450	62.6842												1	2	Paw	275	0.906
1	2	Paw	475	64.3565												1	2	Paw	300	0.92
1	2	Paw	500	67.7508												1	2	Paw	325	0.917
2	2	Paw	25	48.5112												1	2	Paw	350	0.931
2	2	Paw	50	49.1783												1	2	Paw	375	0.947
2	2	Paw	75	51.7907												1	2	Paw	400	0.935
2	2	Paw	100	51.3419												1	2	Paw	425	0.921
2	2	Paw	125	54.0921												1	2	Paw	450	0.917
2	2	Paw	150	61.452												1	2	Paw	475	0.93
2	2	Paw	175	66.5831												1	2	Paw	500	0.934
2	2	Paw	200	69.4127												2	2	Paw	25	0.795
2	2	Paw	225	72.7749												2	2	Paw	50	0.781
2	2	Paw	250	72.3573												2	2	Paw	75	0.768
2	2	Paw	275	74.677												2	2	Paw	100	0.748
2	2	Paw	300	76.8799												2	2	Paw	125	0.774
2	2	Paw	325	76.4829												2	2	Paw	150	0.827
2	2	Paw	350	66.0873												2	2	Paw	175	0.857
2	2	Paw	375	67.2832												2	2	Paw	200	0.872
2	2	Paw	400	71.497												2	2	Paw	225	0.904
2	2	Paw	425	72.998												2	2	Paw	250	0.893
2	2	Paw	450	69.7604												2	2	Paw	275	0.902
2	2	Paw	475	69.4203												2	2	Paw	300	0.9
2	2	Paw	500	64.5971												2	2	Paw	325	0.922
3	2	Paw	25	65.8411												2	2	Paw	350	0.918
3	2	Paw	50	57.1293												2	2	Paw	375	0.934
3	2	Paw	75	56.0616												2	2	Paw	400	0.94
3	2	Paw	100	53.5931												2	2	Paw	425	0.944
3	2	Paw	125	55.9093												2	2	Paw	450	0.933
3	2	Paw	150	57.6185												2	2	Paw	475	0.936
3	2	Paw	175	62.7022												2	2	Paw	500	0.917
3	2	Paw	200	60.3092												3	2	Paw	25	0.751
3	2	Paw	225	58.0803												3	2	Paw	50	0.734
3	2	Paw	250	59.4683												3	2	Paw	75	0.728
3	2	Paw	275	56.1534												3	2	Paw	100	0.79
3	2	Paw	300	54.2782												3	2	Paw	125	0.818
3	2	Paw	325	52.9109												3	2	Paw	150	0.826
3	2	Paw	350	52.2939												3	2	Paw	175	0.833
3	2	Paw	375	52.201												3	2	Paw	200	0.828
3	2	Paw	400	51.129												3	2	Paw	225	0.83
3	2	Paw	425	49.5183												3	2	Paw	250	0.856
3	2	Paw	450	49.0488												3	2	Paw	275	0.846
3	2	Paw	475	55.2924												3	2	Paw	300	0.863
3	2	Paw	500	56.2897												3	2	Paw	325	0.854
4	2	Paw	25	67.7046												3	2	Paw	350	0.866
4	2	Paw	50	62.913												3	2	Paw	375	0.857
4	2	Paw	75	63.6158												3	2	Paw	400	0.863
4	2	Paw	100	63.7682												3	2	Paw	425	0.866
4	2	Paw	125	64.524												3	2	Paw	450	0.865
4	2	Paw	150	67.6182												3	2	Paw	475	0.887
4	2	Paw	175	68.5879												3	2	Paw	500	0.928
4	2	Paw	200	66.8825												4	2	Paw	25	0.772
4	2	Paw	225	66.6695												4	2	Paw	50	0.777
4	2	Paw	250	70.1397												4	2	Paw	75	0.768
4	2	Paw	275	67.7839												4	2	Paw	100	0.801
4	2	Paw	300	66.7689												4	2	Paw	125	0.833
4	2	Paw	325	65.7471												4	2	Paw	150	0.846
4	2	Paw	350	64.9734												4	2	Paw	175	0.853
4	2	Paw	375	67.5725												4	2	Paw	200	0.84
4	2	Paw	400	65.405												4	2	Paw	225	0.842
4	2	Paw	425	65.1794												4	2	Paw	250	0.867
4	2	Paw	450	65.5519												4	2	Paw	275	0.855
4	2	Paw	475	68.9623												4	2	Paw	300	0.854
4	2	Paw	500	67.6596												4	2	Paw	325	0.863
5	2	Paw	25	54.7109												4	2	Paw	350	0.873
5	2	Paw	50	54.4483												4	2	Paw	375	0.886
5	2	Paw	75	57.8164												4	2	Paw	400	0.883
5	2	Paw	100	67.0909												4	2	Paw	425	0.885
5	2	Paw	125	61.2351												4	2	Paw	450	0.898
5	2	Paw	150	71.5529												4	2	Paw	475	0.92
5	2	Paw	175	81.7033												4	2	Paw	500	0.907
5	2	Paw	200	59.1801												5	2	Paw	25	0.757
5	2	Paw	225	78.1847												5	2	Paw	50	0.73
5	2	Paw	250	91.4359												5	2	Paw	75	0.752
5	2	Paw	300	57.5827												5	2	Paw	100	0.827
5	2	Paw	325	78.4828												5	2	Paw	125	0.883
5	2	Paw	425	84.8424												5	2	Paw	150	0.86
5	2	Paw	475	77.1085												5	2	Paw	175	0.896
5	2	Paw	500	87.3347												5	2	Paw	200	0.902
6	2	Paw	25	55.565												5	2	Paw	225	0.93
6	2	Paw	50	56.2293												5	2	Paw	250	0.932
6	2	Paw	75	58.5041												5	2	Paw	275	0.937
6	2	Paw	100	66.6445												5	2	Paw	300	0.934
6	2	Paw	125	66.7324												5	2	Paw	325	0.909
6	2	Paw	150	71.6884												5	2	Paw	350	0.925
6	2	Paw	175	74.6088												5	2	Paw	375	0.952
6	2	Paw	200	69.2592												5	2	Paw	425	0.949
6	2	Paw	225	72.7022												5	2	Paw	450	0.934
6	2	Paw	250	75.5974												5	2	Paw	475	0.922
6	2	Paw	275	79.6742												5	2	Paw	500	0.92
6	2	Paw	300	75.6158												6	2	Paw	25	0.733
6	2	Paw	325	76.7028												6	2	Paw	50	0.725
6	2	Paw	350	78.5672												6	2	Paw	75	0.757
6	2	Paw	375	79.0789												6	2	Paw	100	0.814
6	2	Paw	400	81.5017												6	2	Paw	125	0.852
6	2	Paw	425	66.7929												6	2	Paw	150	0.843
6	2	Paw	450	72.4951												6	2	Paw	175	0.842
6	2	Paw	475	73.4476												6	2	Paw	200	0.851
6	2	Paw	500	76.437												6	2	Paw	225	0.871
7	2	Stripe	25	56.4419												6	2	Paw	250	0.867
7	2	Stripe	50	56.4319												6	2	Paw	275	0.874
7	2	Stripe	75	56.8765												6	2	Paw	300	0.898
7	2	Stripe	100	59.0371												6	2	Paw	325	0.893
7	2	Stripe	125	58.9658												6	2	Paw	350	0.881
7	2	Stripe	150	60.0679												6	2	Paw	375	0.886
7	2	Stripe	175	66.9096												6	2	Paw	400	0.9
7	2	Stripe	200	64.7615												6	2	Paw	425	0.896
7	2	Stripe	225	63.4172												6	2	Paw	450	0.884
7	2	Stripe	250	66.0514												6	2	Paw	475	0.903
7	2	Stripe	275	69.1475												6	2	Paw	500	0.904
7	2	Stripe	300	68.4775												7	2	Stripe	25	0.75
7	2	Stripe	325	69.0413												7	2	Stripe	50	0.76
7	2	Stripe	350	68.1487												7	2	Stripe	75	0.811
7	2	Stripe	375	70.551												7	2	Stripe	100	0.826
7	2	Stripe	400	72.6462												7	2	Stripe	125	0.828
7	2	Stripe	425	66.9116												7	2	Stripe	150	0.833
7	2	Stripe	450	61.5619												7	2	Stripe	175	0.866
7	2	Stripe	475	61.2168												7	2	Stripe	200	0.852
7	2	Stripe	500	59.4885												7	2	Stripe	225	0.881
8	2	Stripe	25	48.3024												7	2	Stripe	250	0.877
8	2	Stripe	50	45.6728												7	2	Stripe	275	0.893
8	2	Stripe	75	45.5725												7	2	Stripe	300	0.895
8	2	Stripe	100	49.5466												7	2	Stripe	325	0.892
8	2	Stripe	125	51.0547												7	2	Stripe	350	0.937
8	2	Stripe	150	53.5797												7	2	Stripe	375	0.92
8	2	Stripe	175	56.4674												7	2	Stripe	400	0.884
8	2	Stripe	200	58.0256												7	2	Stripe	425	0.911
8	2	Stripe	225	59.7017												7	2	Stripe	450	0.912
8	2	Stripe	250	59.4374												7	2	Stripe	475	0.904
8	2	Stripe	275	61.0526												7	2	Stripe	500	0.899
8	2	Stripe	300	59.9664												8	2	Stripe	25	0.812
8	2	Stripe	325	61.8286												8	2	Stripe	50	0.781
8	2	Stripe	350	62.3919												8	2	Stripe	75	0.777
8	2	Stripe	375	61.9452												8	2	Stripe	100	0.809
8	2	Stripe	400	60.8218												8	2	Stripe	125	0.821
8	2	Stripe	425	59.6804												8	2	Stripe	150	0.828
8	2	Stripe	450	59.5849												8	2	Stripe	175	0.834
8	2	Stripe	475	60.2004												8	2	Stripe	200	0.859
8	2	Stripe	500	60.8449												8	2	Stripe	225	0.876
9	2	Stripe	25	49.2565												8	2	Stripe	250	0.882
9	2	Stripe	50	65.0071												8	2	Stripe	275	0.882
9	2	Stripe	100	60.9618												8	2	Stripe	300	0.889
9	2	Stripe	125	63.0077												8	2	Stripe	325	0.908
9	2	Stripe	150	71.4479												8	2	Stripe	350	0.926
9	2	Stripe	175	46.07												8	2	Stripe	375	0.926
9	2	Stripe	200	54.4056												8	2	Stripe	400	0.902
9	2	Stripe	225	60.8027												8	2	Stripe	425	0.904
9	2	Stripe	250	64.8529												8	2	Stripe	450	0.909
9	2	Stripe	275	80.6644												8	2	Stripe	475	0.918
9	2	Stripe	300	73.7653												8	2	Stripe	500	0.908
9	2	Stripe	325	73.0324												9	2	Stripe	25	0.748
9	2	Stripe	350	74.4075												9	2	Stripe	50	0.797
9	2	Stripe	375	70.9652												9	2	Stripe	75	0.79
9	2	Stripe	400	72.0485												9	2	Stripe	100	0.833
9	2	Stripe	425	68.6992												9	2	Stripe	125	0.84
9	2	Stripe	450	70.5665												9	2	Stripe	150	0.842
9	2	Stripe	475	71.1683												9	2	Stripe	175	0.827
9	2	Stripe	500	86.1941												9	2	Stripe	200	0.829
10	2	Stripe	25	49.5658												9	2	Stripe	225	0.837
10	2	Stripe	50	47.9886												9	2	Stripe	250	0.848
10	2	Stripe	75	50.655												9	2	Stripe	275	0.879
10	2	Stripe	100	53.5062												9	2	Stripe	300	0.863
10	2	Stripe	125	57.8384												9	2	Stripe	325	0.89
10	2	Stripe	150	65.168												9	2	Stripe	350	0.893
10	2	Stripe	175	66.8517												9	2	Stripe	375	0.893
10	2	Stripe	200	70.2295												9	2	Stripe	400	0.91
10	2	Stripe	225	68.3186												9	2	Stripe	425	0.915
10	2	Stripe	250	67.0042												9	2	Stripe	450	0.913
10	2	Stripe	275	64.7671												9	2	Stripe	475	0.927
10	2	Stripe	300	63.4375												9	2	Stripe	500	0.955
10	2	Stripe	325	63.9427												10	2	Stripe	25	0.758
10	2	Stripe	350	64.1736												10	2	Stripe	50	0.737
10	2	Stripe	375	65.5075												10	2	Stripe	75	0.724
10	2	Stripe	400	64.6006												10	2	Stripe	100	0.775
10	2	Stripe	425	64.9336												10	2	Stripe	125	0.803
10	2	Stripe	450	65.4684												10	2	Stripe	150	0.851
10	2	Stripe	475	76.7141												10	2	Stripe	175	0.843
10	2	Stripe	500	78.2321												10	2	Stripe	200	0.859
11	2	Stripe	25	58.1734												10	2	Stripe	225	0.861
11	2	Stripe	50	51.8113												10	2	Stripe	250	0.878
11	2	Stripe	75	53.266												10	2	Stripe	275	0.874
11	2	Stripe	100	58.6154												10	2	Stripe	300	0.877
11	2	Stripe	125	58.7405												10	2	Stripe	325	0.895
11	2	Stripe	150	62.1589												10	2	Stripe	350	0.9
11	2	Stripe	175	61.5749												10	2	Stripe	375	0.907
11	2	Stripe	200	60.2657												10	2	Stripe	400	0.898
11	2	Stripe	225	58.7193												10	2	Stripe	425	0.907
11	2	Stripe	250	57.6863												10	2	Stripe	450	0.904
11	2	Stripe	275	60.181												10	2	Stripe	475	0.912
11	2	Stripe	300	58.8774												10	2	Stripe	500	0.926
11	2	Stripe	325	56.8931												11	2	Stripe	25	0.768
11	2	Stripe	350	58.2728												11	2	Stripe	50	0.8
11	2	Stripe	375	58.314												11	2	Stripe	125	0.889
11	2	Stripe	400	59.2049												11	2	Stripe	150	0.892
11	2	Stripe	425	54.1759												11	2	Stripe	175	0.888
11	2	Stripe	450	51.4353												11	2	Stripe	200	0.884
11	2	Stripe	475	51.1329												11	2	Stripe	225	0.909
11	2	Stripe	500	54.3929												11	2	Stripe	250	0.893
12	2	Stripe	25	48.1606												11	2	Stripe	275	0.906
12	2	Stripe	50	46.8687												11	2	Stripe	300	0.886
12	2	Stripe	75	48.0597												11	2	Stripe	325	0.89
12	2	Stripe	100	50.3125												11	2	Stripe	350	0.901
12	2	Stripe	125	54.8137												11	2	Stripe	375	0.925
12	2	Stripe	150	54.7248												11	2	Stripe	400	0.899
12	2	Stripe	175	56.6906												11	2	Stripe	425	0.89
12	2	Stripe	200	58.7531												11	2	Stripe	450	0.867
12	2	Stripe	225	59.6384												11	2	Stripe	475	0.898
12	2	Stripe	250	62.1772												11	2	Stripe	500	0.902
12	2	Stripe	275	66.5003												12	2	Stripe	25	0.74
12	2	Stripe	300	66.0314												12	2	Stripe	50	0.741
12	2	Stripe	325	66.2808												12	2	Stripe	75	0.763
12	2	Stripe	350	65.9503												12	2	Stripe	100	0.805
12	2	Stripe	375	65.0319												12	2	Stripe	125	0.82
12	2	Stripe	400	67.0455												12	2	Stripe	150	0.802
12	2	Stripe	425	63.7256												12	2	Stripe	175	0.821
12	2	Stripe	450	65.2439												12	2	Stripe	200	0.817
12	2	Stripe	475	68.5264												12	2	Stripe	225	0.84
12	2	Stripe	500	67.8914												12	2	Stripe	250	0.863
																12	2	Stripe	275	0.872
																12	2	Stripe	300	0.867
																12	2	Stripe	325	0.891
																12	2	Stripe	350	0.874
																12	2	Stripe	375	0.913
																12	2	Stripe	400	0.881
																12	2	Stripe	425	0.896
																12	2	Stripe	450	0.898
																12	2	Stripe	475	0.909
																12	2	Stripe	500	0.888
Wash In vs Leg 1
1	Stripe	BL	25	46.4227												1	Stripe	BL	25	0.823
2	Stripe	BL	25	43.2613		dog	36.4348	19.8765	1.83	0.0334						2	Stripe	BL	25	0.795
3	Stripe	BL	25	64.7774		AR(1)	dog	0.5864	0.04691	12.5	<.0001					3	Stripe	BL	25	0.786
4	Stripe	BL	25	63.6705		Residual	74.7993	8.5538	8.74	<.0001						4	Stripe	BL	25	0.758
5	Stripe	BL	25	72.2778		-2	Res	Log	Likelihood	2679.3						5	Stripe	BL	25	0.76			dog	4.3e-05	5.4e-05	0.8	0.2105
6	Stripe	BL	25	60.8763		AIC	(smaller	is	better)	2685.3						6	Stripe	BL	25	0.76			AR(1)	dog	0.6843	0.04542	15.07	<.0001
7	Paw	BL	25	51.6169		AICC	(smaller	is	better)	2685.4						7	Paw	BL	25	0.762			Residual	0.000492	7.1e-05	6.92	<.0001
8	Paw	BL	25	46.5759		BIC	(smaller	is	better)	2686.8						8	Paw	BL	25	0.819			-2	Res	Log	Likelihood	-1653.9
9	Paw	BL	25	63.4608		diet	1	9.77	0.01	0.9235						9	Paw	BL	25	0.793			AIC	(smaller	is	better)	-1647.9
10	Paw	BL	25	49.0832		day	1	43.9	12.63	0.0009						10	Paw	BL	25	0.802			AICC	(smaller	is	better)	-1647.8
11	Paw	BL	25	56.9619		diet*day	1	43.9	0.27	0.604						11	Paw	BL	25	0.801			BIC	(smaller	is	better)	-1646.4
12	Paw	BL	25	47.1961		time	19	331	2.64	0.0003						12	Paw	BL	25	0.786			diet	1	11.2	4.26	0.0631
1	Stripe	BL	50	44.1935		diet*time	19	331	2.2	0.0029						1	Stripe	BL	50	0.801			day	1	38.3	0.02	0.8856
2	Stripe	BL	50	46.197		day*time	19	329	0.67	0.852						2	Stripe	BL	50	0.773			diet*day	1	38.3	2.95	0.0942
3	Stripe	BL	50	60.2757		diet*day*time	19	329	2.56	0.0004						3	Stripe	BL	50	0.77			time	19	294	52.67	<.0001
4	Stripe	BL	50	58.6421	diet	Paw	62.0325	2.6915	9.73	23.05	<.0001					4	Stripe	BL	50	0.747			diet*time	19	294	0.54	0.9421
5	Stripe	BL	50	65.7509	diet	Stripe	62.4082	2.6992	9.82	23.12	<.0001					5	Stripe	BL	50	0.74			day*time	13	283	1.97	0.0234
6	Stripe	BL	50	58.4269	day	BL	59.6264	2.0442	12.9	29.17	<.0001					6	Stripe	BL	50	0.746			diet*day*time	13	283	0.82	0.6399
7	Paw	BL	50	47.3884	day	TRMT	64.8144	2.0375	12.8	31.81	<.0001					7	Paw	BL	50	0.745
8	Paw	BL	50	47.243	diet*day	Paw	BL	59.0573	2.8958	13	20.39	<.0001				8	Paw	BL	50	0.835
9	Paw	BL	50	61.7127	diet*day	Paw	TRMT	65.0078	2.8619	12.4	22.71	<.0001				9	Paw	BL	50	0.803
10	Paw	BL	50	48.6947	diet*day	Stripe	BL	60.1956	2.886	12.8	20.86	<.0001				10	Paw	BL	50	0.782
11	Paw	BL	50	51.392	diet*day	Stripe	TRMT	64.6209	2.901	13.1	22.28	<.0001				11	Paw	BL	50	0.809
12	Paw	BL	50	44.1125	diet*day*time	Paw	BL	25	52.4912	4.3057	56.4	12.19	<.0001			12	Paw	BL	50	0.769
1	Stripe	BL	75	44.9783	diet*day*time	Paw	BL	50	50.1055	4.3057	56.4	11.64	<.0001			1	Stripe	BL	75	0.775
2	Stripe	BL	75	47.1852	diet*day*time	Paw	BL	75	50.7922	4.3057	56.4	11.8	<.0001			2	Stripe	BL	75	0.758
3	Stripe	BL	75	59.2373	diet*day*time	Paw	BL	100	53.028	4.3057	56.4	12.32	<.0001			3	Stripe	BL	75	0.78
4	Stripe	BL	75	60.2895	diet*day*time	Paw	BL	125	56.0047	4.3056	56.4	13.01	<.0001			4	Stripe	BL	75	0.786
6	Stripe	BL	75	59.7474	diet*day*time	Paw	BL	150	57.4802	4.3054	56.4	13.35	<.0001			5	Stripe	BL	75	0.815
7	Paw	BL	75	45.2546	diet*day*time	Paw	BL	175	55.069	4.1961	52.4	13.12	<.0001			6	Stripe	BL	75	0.753
8	Paw	BL	75	48.9432	diet*day*time	Paw	BL	200	55.1212	4.4734	64.9	12.32	<.0001			7	Paw	BL	75	0.78
9	Paw	BL	75	62.948	diet*day*time	Paw	BL	225	57.2131	4.5633	68.2	12.54	<.0001			8	Paw	BL	75	0.859
10	Paw	BL	75	48.8871	diet*day*time	Paw	BL	250	60.0447	4.5852	68.8	13.1	<.0001			9	Paw	BL	75	0.807
11	Paw	BL	75	55.8145	diet*day*time	Paw	BL	275	63.626	4.5669	68.3	13.93	<.0001			10	Paw	BL	75	0.766
12	Paw	BL	75	42.7527	diet*day*time	Paw	BL	300	62.0988	4.4847	65.3	13.85	<.0001			11	Paw	BL	75	0.867
1	Stripe	BL	100	47.2257	diet*day*time	Paw	BL	325	59.2046	4.3045	56.4	13.75	<.0001			12	Paw	BL	75	0.768
2	Stripe	BL	100	47.2855	diet*day*time	Paw	BL	350	60.4349	4.3014	56.3	14.05	<.0001			1	Stripe	BL	100	0.781
3	Stripe	BL	100	56.912	diet*day*time	Paw	BL	375	61.6783	4.2918	56	14.37	<.0001			2	Stripe	BL	100	0.754
4	Stripe	BL	100	62.3407	diet*day*time	Paw	BL	400	61.4512	4.2628	54.8	14.42	<.0001			3	Stripe	BL	100	0.782
6	Stripe	BL	100	64.8831	diet*day*time	Paw	BL	425	59.4253	4.4915	65.6	13.23	<.0001			4	Stripe	BL	100	0.809
7	Paw	BL	100	49.5899	diet*day*time	Paw	BL	450	58.7418	4.4827	65.3	13.1	<.0001			5	Stripe	BL	100	0.841
8	Paw	BL	100	51.0646	diet*day*time	Paw	BL	475	60.6708	4.2239	53.4	14.36	<.0001			6	Stripe	BL	100	0.795
9	Paw	BL	100	63.1732	diet*day*time	Paw	BL	500	86.464	4.9871	96	17.34	<.0001			7	Paw	BL	100	0.828
10	Paw	BL	100	53.227	diet*day*time	Paw	TRMT	25	59.6295	4.2294	53.7	14.1	<.0001			8	Paw	BL	100	0.873
11	Paw	BL	100	55.9844	diet*day*time	Paw	TRMT	50	58.738	4.2815	55.8	13.72	<.0001			9	Paw	BL	100	0.808
12	Paw	BL	100	44.8679	diet*day*time	Paw	TRMT	75	55.3101	4.2984	56.3	12.87	<.0001			10	Paw	BL	100	0.809
1	Stripe	BL	125	49.4297	diet*day*time	Paw	TRMT	100	57.5795	4.3037	56.4	13.38	<.0001			11	Paw	BL	100	0.885
2	Stripe	BL	125	51.0722	diet*day*time	Paw	TRMT	125	60.805	4.3052	56.4	14.12	<.0001			12	Paw	BL	100	0.81
3	Stripe	BL	125	56.6607	diet*day*time	Paw	TRMT	150	63.9964	4.3056	56.4	14.86	<.0001			1	Stripe	BL	125	0.791
4	Stripe	BL	125	63.2526	diet*day*time	Paw	TRMT	175	64.9343	4.3057	56.4	15.08	<.0001			2	Stripe	BL	125	0.772
6	Stripe	BL	125	66.3414	diet*day*time	Paw	TRMT	200	66.2713	4.3057	56.4	15.39	<.0001			3	Stripe	BL	125	0.851
7	Paw	BL	125	52.7453	diet*day*time	Paw	TRMT	225	66.714	4.3057	56.4	15.49	<.0001			4	Stripe	BL	125	0.838
8	Paw	BL	125	51.8775	diet*day*time	Paw	TRMT	250	71.3694	4.3057	56.4	16.58	<.0001			5	Stripe	BL	125	0.88
9	Paw	BL	125	68.4269	diet*day*time	Paw	TRMT	275	66.3222	4.3057	56.4	15.4	<.0001			6	Stripe	BL	125	0.815
10	Paw	BL	125	57.3037	diet*day*time	Paw	TRMT	300	67.9171	4.3057	56.4	15.77	<.0001			7	Paw	BL	125	0.836
11	Paw	BL	125	57.9558	diet*day*time	Paw	TRMT	325	65.8661	4.3057	56.4	15.3	<.0001			8	Paw	BL	125	0.866
12	Paw	BL	125	47.2735	diet*day*time	Paw	TRMT	350	69.1825	4.3057	56.4	16.07	<.0001			9	Paw	BL	125	0.864
1	Stripe	BL	150	54.9535	diet*day*time	Paw	TRMT	375	69.1042	4.3057	56.4	16.05	<.0001			10	Paw	BL	125	0.822
2	Stripe	BL	150	54.0089	diet*day*time	Paw	TRMT	400	64.709	4.3057	56.4	15.03	<.0001			11	Paw	BL	125	0.888
3	Stripe	BL	150	53.7785	diet*day*time	Paw	TRMT	425	67.642	4.3057	56.4	15.71	<.0001			12	Paw	BL	125	0.829
4	Stripe	BL	150	65.7444	diet*day*time	Paw	TRMT	450	67.9409	4.3057	56.4	15.78	<.0001			1	Stripe	BL	150	0.807
6	Stripe	BL	150	70.7023	diet*day*time	Paw	TRMT	475	68.3819	4.3057	56.4	15.88	<.0001			2	Stripe	BL	150	0.798
7	Paw	BL	150	49.9015	diet*day*time	Paw	TRMT	500	67.7429	4.3057	56.4	15.73	<.0001			3	Stripe	BL	150	0.86
8	Paw	BL	150	52.7666	diet*day*time	Stripe	BL	25	58.9096	4.284	55.8	13.75	<.0001			4	Stripe	BL	150	0.841
9	Paw	BL	150	71.813	diet*day*time	Stripe	BL	50	56.1982	4.2376	53.9	13.26	<.0001			5	Stripe	BL	150	0.882
10	Paw	BL	150	58.5354	diet*day*time	Stripe	BL	75	56.4169	4.4927	65.4	12.56	<.0001			6	Stripe	BL	150	0.833
11	Paw	BL	150	61.7429	diet*day*time	Stripe	BL	100	57.4757	4.5695	68.2	12.58	<.0001			7	Paw	BL	150	0.868
12	Paw	BL	150	49.3629	diet*day*time	Stripe	BL	125	58.7416	4.5695	68.2	12.86	<.0001			8	Paw	BL	150	0.868
2	Stripe	BL	325	62.8661	diet*day*time	Stripe	BL	150	60.7951	4.4926	65.4	13.53	<.0001			9	Paw	BL	150	0.86
3	Stripe	BL	325	62.2032	diet*day*time	Stripe	BL	175	63.4874	4.4426	63.3	14.29	<.0001			10	Paw	BL	150	0.819
4	Stripe	BL	325	37.598	diet*day*time	Stripe	BL	200	62.9824	4.2861	55.6	14.69	<.0001			11	Paw	BL	150	0.916
5	Stripe	BL	325	65.6954	diet*day*time	Stripe	BL	225	64.2602	4.2993	56.2	14.95	<.0001			12	Paw	BL	150	0.839
6	Stripe	BL	325	86.6152	diet*day*time	Stripe	BL	250	67.3562	4.3036	56.4	15.65	<.0001			2	Stripe	BL	325	0.877
7	Paw	BL	325	74.0557	diet*day*time	Stripe	BL	275	63.1782	4.3047	56.4	14.68	<.0001			3	Stripe	BL	325	0.882
8	Paw	BL	325	33.7872	diet*day*time	Stripe	BL	300	64.9778	4.3039	56.4	15.1	<.0001			4	Stripe	BL	325	0.877
9	Paw	BL	325	52.9245	diet*day*time	Stripe	BL	325	61.3644	4.2376	53.9	14.48	<.0001			5	Stripe	BL	325	0.878
10	Paw	BL	325	65.1775	diet*day*time	Stripe	BL	350	62.5061	4.2839	55.8	14.59	<.0001			6	Stripe	BL	325	0.882
11	Paw	BL	325	72.7223	diet*day*time	Stripe	BL	375	62.234	4.2989	56.3	14.48	<.0001			7	Paw	BL	325	0.878
12	Paw	BL	325	55.2655	diet*day*time	Stripe	BL	400	55.8232	4.3032	56.4	12.97	<.0001			8	Paw	BL	325	0.859
1	Stripe	BL	325	55.9307	diet*day*time	Stripe	BL	425	57.8258	4.3032	56.4	13.44	<.0001			9	Paw	BL	325	0.914
2	Stripe	BL	350	65.6051	diet*day*time	Stripe	BL	450	59.3192	4.2992	56.2	13.8	<.0001			10	Paw	BL	325	0.911
3	Stripe	BL	350	62.6947	diet*day*time	Stripe	BL	475	60.1044	4.286	55.6	14.02	<.0001			11	Paw	BL	325	0.903
4	Stripe	BL	350	37.0092	diet*day*time	Stripe	BL	500	49.9547	4.4423	63.3	11.25	<.0001			12	Paw	BL	325	0.895
5	Stripe	BL	350	66.6859	diet*day*time	Stripe	TRMT	25	57.5358	4.3001	56.3	13.38	<.0001			1	Stripe	BL	325	0.881
6	Stripe	BL	350	89.0789	diet*day*time	Stripe	TRMT	50	56.4991	4.2874	55.9	13.18	<.0001			2	Stripe	BL	350	0.889
7	Paw	BL	350	72.0766	diet*day*time	Stripe	TRMT	75	58.2408	4.249	54.3	13.71	<.0001			3	Stripe	BL	350	0.893
8	Paw	BL	350	36.2123	diet*day*time	Stripe	TRMT	100	59.0921	4.4989	65.6	13.13	<.0001			4	Stripe	BL	350	0.886
9	Paw	BL	350	53.5799	diet*day*time	Stripe	TRMT	125	61.1254	4.5567	67.9	13.41	<.0001			5	Stripe	BL	350	0.893
10	Paw	BL	350	68.5977	diet*day*time	Stripe	TRMT	150	62.5618	4.4987	65.6	13.91	<.0001			6	Stripe	BL	350	0.908
11	Paw	BL	350	76.4566	diet*day*time	Stripe	TRMT	175	61.847	4.2451	54.1	14.57	<.0001			7	Paw	BL	350	0.883
12	Paw	BL	350	53.4784	diet*day*time	Stripe	TRMT	200	64.3003	4.2715	55.1	15.05	<.0001			8	Paw	BL	350	0.883
1	Stripe	BL	350	55.4378	diet*day*time	Stripe	TRMT	225	67.6448	4.4597	64.1	15.17	<.0001			9	Paw	BL	350	0.917
2	Stripe	BL	375	62.5909	diet*day*time	Stripe	TRMT	250	73.4614	4.2732	55	17.19	<.0001			11	Paw	BL	350	0.911
3	Stripe	BL	375	60.7393	diet*day*time	Stripe	TRMT	275	68.0602	4.4627	64.2	15.25	<.0001			12	Paw	BL	350	0.914
4	Stripe	BL	375	36.3102	diet*day*time	Stripe	TRMT	300	62.5322	4.2833	55.5	14.6	<.0001			1	Stripe	BL	350	0.895
5	Stripe	BL	375	66.1289	diet*day*time	Stripe	TRMT	325	66.301	4.2845	55.5	15.47	<.0001			2	Stripe	BL	375	0.893
6	Stripe	BL	375	92.6704	diet*day*time	Stripe	TRMT	350	68.2359	4.4667	64.4	15.28	<.0001			3	Stripe	BL	375	0.909
7	Paw	BL	375	70.0852	diet*day*time	Stripe	TRMT	375	68.6679	4.289	55.7	16.01	<.0001			4	Stripe	BL	375	0.883
8	Paw	BL	375	33.1206	diet*day*time	Stripe	TRMT	400	69.6489	4.3002	56.2	16.2	<.0001			5	Stripe	BL	375	0.891
9	Paw	BL	375	54.7225	diet*day*time	Stripe	TRMT	425	68.7633	4.4999	65.7	15.28	<.0001			6	Stripe	BL	375	0.91
10	Paw	BL	375	78.4883	diet*day*time	Stripe	TRMT	450	67.0385	4.5718	68.2	14.66	<.0001			7	Paw	BL	375	0.893
11	Paw	BL	375	76.9479	diet*day*time	Stripe	TRMT	475	65.5179	4.5986	68.7	14.25	<.0001			8	Paw	BL	375	0.894
12	Paw	BL	375	52.9396	diet*day*time	Stripe	TRMT	500	65.3434	4.6091	68.8	14.18	<.0001			9	Paw	BL	375	0.915
1	Stripe	BL	375	55.6215												10	Paw	BL	375	0.916
2	Stripe	BL	400	62.0139												11	Paw	BL	375	0.911
3	Stripe	BL	400	61.1741												12	Paw	BL	375	0.911
4	Stripe	BL	400	38.5654												1	Stripe	BL	375	0.891
5	Stripe	BL	400	67.9004												2	Stripe	BL	400	0.903
6	Stripe	BL	400	51.4418												3	Stripe	BL	400	0.894
7	Paw	BL	400	71.7633												4	Stripe	BL	400	0.903
8	Paw	BL	400	33.4995												5	Stripe	BL	400	0.91
9	Paw	BL	400	54.1146												6	Stripe	BL	400	0.923
10	Paw	BL	400	75.5206												7	Paw	BL	400	0.898
11	Paw	BL	400	74.2002												8	Paw	BL	400	0.879
12	Paw	BL	400	53.1869												9	Paw	BL	400	0.919
1	Stripe	BL	400	53.8743												10	Paw	BL	400	0.93
2	Stripe	BL	425	61.9454												11	Paw	BL	400	0.917
3	Stripe	BL	425	59.426												12	Paw	BL	400	0.915
4	Stripe	BL	425	37.4986												1	Stripe	BL	400	0.885
5	Stripe	BL	425	66.6032												2	Stripe	BL	425	0.905
6	Stripe	BL	425	67.5464												3	Stripe	BL	425	0.906
7	Paw	BL	425	71.4162												5	Stripe	BL	425	0.892
9	Paw	BL	425	54.676												6	Stripe	BL	425	0.926
10	Paw	BL	425	68.6807												7	Paw	BL	425	0.902
11	Paw	BL	425	70.2879												8	Paw	BL	425	0.883
12	Paw	BL	425	52.6788												9	Paw	BL	425	0.922
1	Stripe	BL	425	53.3495												10	Paw	BL	425	0.91
2	Stripe	BL	450	63.1718												11	Paw	BL	425	0.921
3	Stripe	BL	450	60.7024												12	Paw	BL	425	0.909
4	Stripe	BL	450	35.0231												1	Stripe	BL	425	0.906
5	Stripe	BL	450	66.1432												2	Stripe	BL	450	0.915
6	Stripe	BL	450	74.9079												3	Stripe	BL	450	0.907
7	Paw	BL	450	69.1176												4	Stripe	BL	450	0.887
9	Paw	BL	450	55.9355												5	Stripe	BL	450	0.915
10	Paw	BL	450	70.0148												6	Stripe	BL	450	0.923
11	Paw	BL	450	68.7721												7	Paw	BL	450	0.902
12	Paw	BL	450	53.0401												9	Paw	BL	450	0.919
1	Stripe	BL	450	54.5933												10	Paw	BL	450	0.922
2	Stripe	BL	475	65.3387												11	Paw	BL	450	0.914
3	Stripe	BL	475	58.2381												12	Paw	BL	450	0.934
4	Stripe	BL	475	36.6031												1	Stripe	BL	450	0.918
5	Stripe	BL	475	63.6228												2	Stripe	BL	475	0.916
6	Stripe	BL	475	79.0999												3	Stripe	BL	475	0.909
7	Paw	BL	475	66.5088												4	Stripe	BL	475	0.872
8	Paw	BL	475	29.1055												5	Stripe	BL	475	0.89
9	Paw	BL	475	54.9317												6	Stripe	BL	475	0.921
10	Paw	BL	475	78.8146												7	Paw	BL	475	0.913
11	Paw	BL	475	81.1997												8	Paw	BL	475	0.882
12	Paw	BL	475	51.8477												9	Paw	BL	475	0.926
1	Stripe	BL	475	55.1615												10	Paw	BL	475	0.933
2	Stripe	BL	500	61.9545												11	Paw	BL	475	0.916
3	Stripe	BL	500	59.8641												12	Paw	BL	475	0.938
4	Stripe	BL	500	36.9602												1	Stripe	BL	475	0.909
5	Stripe	BL	500	68.8807												2	Stripe	BL	500	0.918
6	Stripe	BL	500	26.4408												3	Stripe	BL	500	0.921
7	Paw	BL	500	62.2094												4	Stripe	BL	500	0.889
8	Paw	BL	500	93.1971												5	Stripe	BL	500	0.932
9	Paw	BL	500	91.1611												6	Stripe	BL	500	0.863
1	Stripe	BL	175	54.6623												7	Paw	BL	500	0.919
2	Stripe	BL	175	58.5387												8	Paw	BL	500	0.863
3	Stripe	BL	175	50.7934												9	Paw	BL	500	0.928
4	Stripe	BL	175	65.2583												10	Paw	BL	500	0.935
6	Stripe	BL	175	76.4432												1	Stripe	TRMT	50	0.809
7	Paw	BL	175	41.9388												1	Stripe	TRMT	75	0.793
8	Paw	BL	175	53.1693												1	Stripe	TRMT	100	0.815
9	Paw	BL	175	72.3179												1	Stripe	TRMT	125	0.855
10	Paw	BL	175	62.5551												1	Stripe	TRMT	150	0.838
11	Paw	BL	175	62.9422												1	Stripe	TRMT	175	0.843
12	Paw	BL	175	53.6095												1	Stripe	TRMT	200	0.863
1	Stripe	BL	200	57.1188												1	Stripe	TRMT	225	0.871
2	Stripe	BL	200	60.8385												1	Stripe	TRMT	250	0.87
3	Stripe	BL	200	47.8772												1	Stripe	TRMT	275	0.897
4	Stripe	BL	200	64.5421												1	Stripe	TRMT	300	0.91
5	Stripe	BL	200	72.0236												1	Stripe	TRMT	325	0.93
6	Stripe	BL	200	79.5822												1	Stripe	TRMT	350	0.927
8	Paw	BL	200	54.4065												1	Stripe	TRMT	375	0.913
9	Paw	BL	200	55.1965												1	Stripe	TRMT	400	0.905
10	Paw	BL	200	63.9894												1	Stripe	TRMT	425	0.925
11	Paw	BL	200	61.3333												1	Stripe	TRMT	450	0.936
12	Paw	BL	200	54.3056												1	Stripe	TRMT	475	0.926
1	Stripe	BL	225	58.0597												1	Stripe	TRMT	500	0.932
2	Stripe	BL	225	62.3557												2	Stripe	TRMT	25	0.792
3	Stripe	BL	225	44.9158												2	Stripe	TRMT	50	0.767
4	Stripe	BL	225	62.4001												2	Stripe	TRMT	75	0.785
5	Stripe	BL	225	85.1608												2	Stripe	TRMT	100	0.795
6	Stripe	BL	225	74.8523												2	Stripe	TRMT	125	0.818
8	Paw	BL	225	53.233												2	Stripe	TRMT	150	0.826
9	Paw	BL	225	60.9106												2	Stripe	TRMT	175	0.843
10	Paw	BL	225	63.9213												2	Stripe	TRMT	200	0.859
11	Paw	BL	225	57.6014												2	Stripe	TRMT	225	0.875
12	Paw	BL	225	54.3136												2	Stripe	TRMT	250	0.9
1	Stripe	BL	250	63.5604												2	Stripe	TRMT	275	0.894
2	Stripe	BL	250	63.3969												2	Stripe	TRMT	300	0.921
3	Stripe	BL	250	44.9107												2	Stripe	TRMT	325	0.931
4	Stripe	BL	250	64.9159												2	Stripe	TRMT	350	0.932
5	Stripe	BL	250	94.1621												2	Stripe	TRMT	375	0.946
6	Stripe	BL	250	74.1069												2	Stripe	TRMT	400	0.905
8	Paw	BL	250	57.0497												2	Stripe	TRMT	425	0.913
9	Paw	BL	250	63.5345												2	Stripe	TRMT	450	0.903
10	Paw	BL	250	62.2961												2	Stripe	TRMT	475	0.897
11	Paw	BL	250	58.1684												2	Stripe	TRMT	500	0.921
12	Paw	BL	250	56.4579												3	Stripe	TRMT	25	0.727
1	Stripe	BL	275	63.0516												3	Stripe	TRMT	50	0.76
2	Stripe	BL	275	66.0374												3	Stripe	TRMT	75	0.794
3	Stripe	BL	275	43.9989												3	Stripe	TRMT	100	0.827
4	Stripe	BL	275	68.7372												3	Stripe	TRMT	125	0.83
5	Stripe	BL	275	62.0856												3	Stripe	TRMT	150	0.847
6	Stripe	BL	275	75.0738												3	Stripe	TRMT	175	0.842
8	Paw	BL	275	55.8239												3	Stripe	TRMT	200	0.849
9	Paw	BL	275	68.7471												3	Stripe	TRMT	225	0.864
10	Paw	BL	275	68.6331												3	Stripe	TRMT	250	0.873
11	Paw	BL	275	60.4364												3	Stripe	TRMT	275	0.872
12	Paw	BL	275	56.2846												3	Stripe	TRMT	300	0.871
1	Stripe	BL	300	65.2928												3	Stripe	TRMT	325	0.888
2	Stripe	BL	300	61.7985												3	Stripe	TRMT	350	0.9
3	Stripe	BL	300	42.0775												3	Stripe	TRMT	375	0.91
4	Stripe	BL	300	66.3377												3	Stripe	TRMT	400	0.913
5	Stripe	BL	300	78.7669												3	Stripe	TRMT	425	0.942
6	Stripe	BL	300	74.4835												3	Stripe	TRMT	450	0.916
8	Paw	BL	300	54.7171												3	Stripe	TRMT	475	0.915
9	Paw	BL	300	58.4905												3	Stripe	TRMT	500	0.924
10	Paw	BL	300	68.6319												4	Stripe	TRMT	25	0.76
11	Paw	BL	300	58.2624												4	Stripe	TRMT	50	0.759
12	Paw	BL	300	56.2427												4	Stripe	TRMT	75	0.776
1	Stripe	TRMT	25	47.4421												4	Stripe	TRMT	100	0.806
1	Stripe	TRMT	50	44.0521												4	Stripe	TRMT	125	0.818
1	Stripe	TRMT	75	45.0489												4	Stripe	TRMT	150	0.851
1	Stripe	TRMT	100	47.85												4	Stripe	TRMT	175	0.839
1	Stripe	TRMT	125	53.629												4	Stripe	TRMT	200	0.836
1	Stripe	TRMT	150	54.5221												4	Stripe	TRMT	225	0.855
1	Stripe	TRMT	175	56.4764												4	Stripe	TRMT	250	0.895
1	Stripe	TRMT	200	57.4721												4	Stripe	TRMT	275	0.88
1	Stripe	TRMT	225	60.4123												4	Stripe	TRMT	300	0.894
1	Stripe	TRMT	250	61.4749												4	Stripe	TRMT	325	0.888
1	Stripe	TRMT	275	65.509												4	Stripe	TRMT	350	0.905
1	Stripe	TRMT	300	67.5902												4	Stripe	TRMT	375	0.93
1	Stripe	TRMT	325	68.9188												4	Stripe	TRMT	400	0.901
1	Stripe	TRMT	350	68.7125												4	Stripe	TRMT	425	0.925
1	Stripe	TRMT	375	61.688												4	Stripe	TRMT	450	0.922
1	Stripe	TRMT	400	66.5405												4	Stripe	TRMT	475	0.925
1	Stripe	TRMT	425	66.3967												4	Stripe	TRMT	500	0.935
1	Stripe	TRMT	450	66.996												5	Stripe	TRMT	25	0.799
1	Stripe	TRMT	475	64.6304												5	Stripe	TRMT	50	0.786
1	Stripe	TRMT	500	65.4474												5	Stripe	TRMT	75	0.803
2	Stripe	TRMT	25	42.6334												5	Stripe	TRMT	100	0.851
2	Stripe	TRMT	50	45.9919												5	Stripe	TRMT	125	0.875
2	Stripe	TRMT	75	48.4974												5	Stripe	TRMT	200	0.885
2	Stripe	TRMT	100	51.0009												5	Stripe	TRMT	225	0.9
2	Stripe	TRMT	125	55.6375												5	Stripe	TRMT	250	0.918
2	Stripe	TRMT	150	57.1332												5	Stripe	TRMT	275	0.907
2	Stripe	TRMT	175	59.1257												5	Stripe	TRMT	300	0.911
2	Stripe	TRMT	200	60.4208												5	Stripe	TRMT	325	0.9
2	Stripe	TRMT	225	61.0318												5	Stripe	TRMT	350	0.927
2	Stripe	TRMT	250	66.3554												5	Stripe	TRMT	375	0.954
2	Stripe	TRMT	275	66.3663												5	Stripe	TRMT	400	0.911
2	Stripe	TRMT	300	57.9925												5	Stripe	TRMT	425	0.894
2	Stripe	TRMT	325	61.0836												5	Stripe	TRMT	450	0.878
2	Stripe	TRMT	350	65.8444												5	Stripe	TRMT	475	0.891
2	Stripe	TRMT	375	67.7338												5	Stripe	TRMT	500	0.899
2	Stripe	TRMT	400	64.5769												6	Stripe	TRMT	25	0.739
2	Stripe	TRMT	425	62.457												6	Stripe	TRMT	50	0.748
2	Stripe	TRMT	450	63.1338												6	Stripe	TRMT	75	0.738
2	Stripe	TRMT	475	62.0858												6	Stripe	TRMT	100	0.739
2	Stripe	TRMT	500	64.0354												6	Stripe	TRMT	125	0.777
3	Stripe	TRMT	25	62.8925												6	Stripe	TRMT	150	0.815
3	Stripe	TRMT	50	59.9722												6	Stripe	TRMT	175	0.823
3	Stripe	TRMT	75	62.5352												6	Stripe	TRMT	200	0.833
3	Stripe	TRMT	100	64.7446												6	Stripe	TRMT	225	0.841
3	Stripe	TRMT	125	65.6061												6	Stripe	TRMT	250	0.853
3	Stripe	TRMT	150	68.0586												6	Stripe	TRMT	275	0.857
3	Stripe	TRMT	175	67.5268												6	Stripe	TRMT	300	0.865
3	Stripe	TRMT	200	65.4152												6	Stripe	TRMT	325	0.87
3	Stripe	TRMT	225	65.3009												6	Stripe	TRMT	350	0.872
3	Stripe	TRMT	250	73.972												6	Stripe	TRMT	375	0.877
3	Stripe	TRMT	275	66.0047												6	Stripe	TRMT	400	0.876
3	Stripe	TRMT	300	65.6529												6	Stripe	TRMT	425	0.885
3	Stripe	TRMT	325	64.3592												6	Stripe	TRMT	450	0.888
3	Stripe	TRMT	350	62.5289												6	Stripe	TRMT	475	0.901
3	Stripe	TRMT	375	65.4746												6	Stripe	TRMT	500	0.888
3	Stripe	TRMT	400	60.6011												7	Paw	TRMT	25	0.76
3	Stripe	TRMT	425	61.49												7	Paw	TRMT	50	0.769
3	Stripe	TRMT	450	59.6512												7	Paw	TRMT	75	0.792
3	Stripe	TRMT	475	56.3493												7	Paw	TRMT	100	0.791
3	Stripe	TRMT	500	55.4602												7	Paw	TRMT	125	0.815
4	Stripe	TRMT	25	65.397												7	Paw	TRMT	150	0.828
4	Stripe	TRMT	50	61.4495												7	Paw	TRMT	175	0.851
4	Stripe	TRMT	75	59.4997												7	Paw	TRMT	200	0.88
4	Stripe	TRMT	100	63.0881												7	Paw	TRMT	225	0.901
4	Stripe	TRMT	125	62.6302												7	Paw	TRMT	250	0.907
4	Stripe	TRMT	150	66.0018												7	Paw	TRMT	300	0.941
4	Stripe	TRMT	175	64.3038												7	Paw	TRMT	325	0.912
4	Stripe	TRMT	200	61.969												7	Paw	TRMT	350	0.889
4	Stripe	TRMT	225	62.9915												7	Paw	TRMT	375	0.897
4	Stripe	TRMT	250	65.6431												7	Paw	TRMT	400	0.894
4	Stripe	TRMT	275	65.1967												7	Paw	TRMT	425	0.9
4	Stripe	TRMT	300	67.3423												7	Paw	TRMT	450	0.912
4	Stripe	TRMT	325	65.3537												7	Paw	TRMT	475	0.903
4	Stripe	TRMT	350	63.822												7	Paw	TRMT	500	0.907
4	Stripe	TRMT	375	65.541												8	Paw	TRMT	25	0.797
4	Stripe	TRMT	400	62.0157												8	Paw	TRMT	50	0.807
4	Stripe	TRMT	425	63.5386												8	Paw	TRMT	75	0.806
4	Stripe	TRMT	450	63.7995												8	Paw	TRMT	100	0.834
4	Stripe	TRMT	475	62.9218												8	Paw	TRMT	125	0.847
4	Stripe	TRMT	500	65.2395												8	Paw	TRMT	150	0.854
5	Stripe	TRMT	25	67.2139												8	Paw	TRMT	175	0.885
5	Stripe	TRMT	50	68.0024												8	Paw	TRMT	200	0.889
5	Stripe	TRMT	75	70.0178												8	Paw	TRMT	225	0.911
5	Stripe	TRMT	175	60.9512												8	Paw	TRMT	250	0.903
5	Stripe	TRMT	200	74.6309												8	Paw	TRMT	275	0.913
5	Stripe	TRMT	250	91.4382												8	Paw	TRMT	300	0.918
5	Stripe	TRMT	300	50.0073												8	Paw	TRMT	325	0.918
5	Stripe	TRMT	325	72.3852												8	Paw	TRMT	350	0.909
5	Stripe	TRMT	375	79.0835												8	Paw	TRMT	375	0.919
5	Stripe	TRMT	400	93.2431												8	Paw	TRMT	400	0.911
6	Stripe	TRMT	25	57.1765												8	Paw	TRMT	425	0.929
6	Stripe	TRMT	50	55.0005												8	Paw	TRMT	450	0.927
6	Stripe	TRMT	75	55.9325												8	Paw	TRMT	475	0.92
6	Stripe	TRMT	100	56.063												8	Paw	TRMT	500	0.941
6	Stripe	TRMT	125	61.0894												9	Paw	TRMT	25	0.783
6	Stripe	TRMT	150	66.0974												9	Paw	TRMT	50	0.805
6	Stripe	TRMT	175	68.9674												9	Paw	TRMT	75	0.804
6	Stripe	TRMT	200	69.4805												9	Paw	TRMT	100	0.8
6	Stripe	TRMT	225	72.4611												9	Paw	TRMT	125	0.841
6	Stripe	TRMT	250	72.2884												9	Paw	TRMT	150	0.869
6	Stripe	TRMT	275	73.4527												9	Paw	TRMT	175	0.856
6	Stripe	TRMT	300	75.4252												9	Paw	TRMT	200	0.882
6	Stripe	TRMT	325	71.707												9	Paw	TRMT	225	0.909
6	Stripe	TRMT	350	74.7933												9	Paw	TRMT	250	0.921
6	Stripe	TRMT	375	72.842												9	Paw	TRMT	275	0.885
6	Stripe	TRMT	400	71.1246												9	Paw	TRMT	300	0.911
6	Stripe	TRMT	425	72.8017												9	Paw	TRMT	325	0.929
6	Stripe	TRMT	450	68.1465												9	Paw	TRMT	350	0.93
6	Stripe	TRMT	475	70.2866												9	Paw	TRMT	375	0.933
6	Stripe	TRMT	500	66.4798												9	Paw	TRMT	400	0.911
7	Paw	TRMT	25	65.9193												9	Paw	TRMT	425	0.938
7	Paw	TRMT	50	67.3875												9	Paw	TRMT	450	0.949
7	Paw	TRMT	75	66.532												9	Paw	TRMT	475	0.941
7	Paw	TRMT	100	68.4554												9	Paw	TRMT	500	0.954
7	Paw	TRMT	125	70.4334												10	Paw	TRMT	25	0.762
7	Paw	TRMT	150	71.597												10	Paw	TRMT	50	0.747
7	Paw	TRMT	175	74.6413												10	Paw	TRMT	75	0.729
7	Paw	TRMT	200	73.0059												10	Paw	TRMT	100	0.756
7	Paw	TRMT	225	71.8225												10	Paw	TRMT	125	0.799
7	Paw	TRMT	250	87.5622												10	Paw	TRMT	150	0.822
7	Paw	TRMT	275	87.9985												10	Paw	TRMT	175	0.843
7	Paw	TRMT	300	80.8353												10	Paw	TRMT	200	0.874
7	Paw	TRMT	325	81.0745												10	Paw	TRMT	225	0.879
7	Paw	TRMT	350	81.7477												10	Paw	TRMT	250	0.9
7	Paw	TRMT	375	88.4987												10	Paw	TRMT	275	0.913
7	Paw	TRMT	400	83.8319												10	Paw	TRMT	300	0.913
7	Paw	TRMT	425	89.7573												10	Paw	TRMT	325	0.928
7	Paw	TRMT	450	88.3886												10	Paw	TRMT	350	0.92
7	Paw	TRMT	475	88.3576												10	Paw	TRMT	375	0.919
7	Paw	TRMT	500	82.8849												10	Paw	TRMT	400	0.926
8	Paw	TRMT	25	44.6947												10	Paw	TRMT	425	0.923
8	Paw	TRMT	50	45.3698												10	Paw	TRMT	450	0.93
8	Paw	TRMT	75	45.3489												10	Paw	TRMT	475	0.921
8	Paw	TRMT	100	47.6641												10	Paw	TRMT	500	0.934
8	Paw	TRMT	125	50.8155												11	Paw	TRMT	25	0.732
8	Paw	TRMT	150	53.1351												11	Paw	TRMT	50	0.768
8	Paw	TRMT	175	53.8342												11	Paw	TRMT	75	0.816
8	Paw	TRMT	200	54.6023												11	Paw	TRMT	100	0.85
8	Paw	TRMT	225	54.8373												11	Paw	TRMT	125	0.858
8	Paw	TRMT	250	57.6848												11	Paw	TRMT	150	0.876
8	Paw	TRMT	275	59.4924												11	Paw	TRMT	175	0.895
8	Paw	TRMT	300	57.1448												11	Paw	TRMT	200	0.866
8	Paw	TRMT	325	56.9462												11	Paw	TRMT	225	0.874
8	Paw	TRMT	350	57.7493												11	Paw	TRMT	250	0.879
8	Paw	TRMT	375	56.3539												11	Paw	TRMT	275	0.89
8	Paw	TRMT	400	56.5791												11	Paw	TRMT	300	0.892
8	Paw	TRMT	425	55.3891												11	Paw	TRMT	325	0.901
8	Paw	TRMT	450	54.654												11	Paw	TRMT	350	0.911
8	Paw	TRMT	475	55.334												11	Paw	TRMT	375	0.897
8	Paw	TRMT	500	57.9074												11	Paw	TRMT	400	0.89
9	Paw	TRMT	25	66.1979												11	Paw	TRMT	425	0.898
9	Paw	TRMT	50	67.5372												11	Paw	TRMT	450	0.901
9	Paw	TRMT	75	51.5609												11	Paw	TRMT	475	0.904
9	Paw	TRMT	100	55.4525												11	Paw	TRMT	500	0.904
9	Paw	TRMT	125	61.6522												12	Paw	TRMT	25	0.772
9	Paw	TRMT	150	68.2101												12	Paw	TRMT	50	0.771
9	Paw	TRMT	175	56.679												12	Paw	TRMT	75	0.773
9	Paw	TRMT	200	64.8154												12	Paw	TRMT	100	0.794
9	Paw	TRMT	225	71.3315												12	Paw	TRMT	125	0.822
9	Paw	TRMT	250	74.0946												12	Paw	TRMT	150	0.826
9	Paw	TRMT	275	51.5405												12	Paw	TRMT	175	0.83
9	Paw	TRMT	300	62.2773												12	Paw	TRMT	200	0.845
9	Paw	TRMT	325	65.7955												12	Paw	TRMT	225	0.845
9	Paw	TRMT	350	68.4171												12	Paw	TRMT	250	0.859
9	Paw	TRMT	375	70.5244												12	Paw	TRMT	275	0.879
9	Paw	TRMT	400	58.1351												12	Paw	TRMT	300	0.874
9	Paw	TRMT	425	64.0067												12	Paw	TRMT	325	0.883
9	Paw	TRMT	450	67.72												12	Paw	TRMT	350	0.888
9	Paw	TRMT	475	74.4122												12	Paw	TRMT	375	0.89
9	Paw	TRMT	500	73.9261												12	Paw	TRMT	400	0.889
10	Paw	TRMT	25	54.71												12	Paw	TRMT	425	0.899
10	Paw	TRMT	50	53.6045												12	Paw	TRMT	450	0.9
10	Paw	TRMT	75	50.7501												12	Paw	TRMT	475	0.905
10	Paw	TRMT	100	52.5266												12	Paw	TRMT	500	0.914
10	Paw	TRMT	125	56.6262
10	Paw	TRMT	150	60.907
10	Paw	TRMT	175	66.9877
10	Paw	TRMT	200	67.2305
10	Paw	TRMT	225	64.9616
10	Paw	TRMT	250	71.9379
10	Paw	TRMT	275	59.6292
10	Paw	TRMT	300	69.9109
10	Paw	TRMT	325	53.0676
10	Paw	TRMT	350	65.3145
10	Paw	TRMT	375	66.4776
10	Paw	TRMT	400	58.6557
10	Paw	TRMT	425	67.649
10	Paw	TRMT	450	69.9106
10	Paw	TRMT	475	66.2188
10	Paw	TRMT	500	67.3361
11	Paw	TRMT	25	61.4298
11	Paw	TRMT	50	61.5556
11	Paw	TRMT	75	65.013
11	Paw	TRMT	100	68.5061
11	Paw	TRMT	125	70.6318
11	Paw	TRMT	150	72.5734
11	Paw	TRMT	175	78.6066
11	Paw	TRMT	200	75.5595
11	Paw	TRMT	225	74.1683
11	Paw	TRMT	250	73.6998
11	Paw	TRMT	275	73.1733
11	Paw	TRMT	300	71.4856
11	Paw	TRMT	325	71.3308
11	Paw	TRMT	350	75.2168
11	Paw	TRMT	375	67.4963
11	Paw	TRMT	400	65.4051
11	Paw	TRMT	425	64.8059
11	Paw	TRMT	450	63.9543
11	Paw	TRMT	475	61.0867
11	Paw	TRMT	500	60.8717
12	Paw	TRMT	25	48.8297
12	Paw	TRMT	50	47.5939
12	Paw	TRMT	75	47.1558
12	Paw	TRMT	100	49.6473
12	Paw	TRMT	125	52.7797
12	Paw	TRMT	150	56.4468
12	Paw	TRMT	175	58.207
12	Paw	TRMT	200	62.033
12	Paw	TRMT	225	62.9395
12	Paw	TRMT	250	63.1061
12	Paw	TRMT	275	66.0224
12	Paw	TRMT	300	65.8037
12	Paw	TRMT	325	66.9553
12	Paw	TRMT	350	66.6344
12	Paw	TRMT	375	65.2653
12	Paw	TRMT	400	65.6419
12	Paw	TRMT	425	64.2406
12	Paw	TRMT	450	63.0162
12	Paw	TRMT	475	64.8813
12	Paw	TRMT	500	63.5306
Wash Out vs. Leg 2
1	Paw	BL	25	47.3193
2	Paw	BL	25	46.8507		dog	11.6532	7.4288	1.57	0.0584						1	Paw	BL	25	0.797
3	Paw	BL	25	63.6218		AR(1)	dog	0.5926	0.04767	12.43	<.0001					2	Paw	BL	25	0.806
4	Paw	BL	25	64.9729		Residual	48.2264	5.6186	8.58	<.0001						3	Paw	BL	25	0.752
5	Paw	BL	25	62.2805		-2	Res	Log	Likelihood	2531.8						4	Paw	BL	25	0.757
6	Paw	BL	25	52.4982		AIC	(smaller	is	better)	2537.8						5	Paw	BL	25	0.767
7	Stripe	BL	25	49.8116		AICC	(smaller	is	better)	2537.8						6	Paw	BL	25	0.745
8	Stripe	BL	25	49.1937		BIC	(smaller	is	better)	2539.2						7	Stripe	BL	25	0.764
9	Stripe	BL	25	61.5544		diet	1	9.95	1.85	0.2043						8	Stripe	BL	25	0.784
10	Stripe	BL	25	45.5537		day	1	41	0.01	0.9175						9	Stripe	BL	25	0.792
11	Stripe	BL	25	51.5803		diet*day	1	41	0.1	0.7573						10	Stripe	BL	25	0.778
12	Stripe	BL	25	50.0906		time	19	334	6.82	<.0001						11	Stripe	BL	25	0.733
1	Paw	BL	50	44.366		diet*time	19	334	0.69	0.8283						12	Stripe	BL	25	0.752
2	Paw	BL	50	50.3916		day*time	19	331	1.64	0.046						1	Paw	BL	50	0.765
3	Paw	BL	50	59.4273		diet*day*time	19	331	0.63	0.8822						2	Paw	BL	50	0.789
5	Paw	BL	50	53.8912	diet	Paw	64.603	1.6528	10.1	39.09	<.0001					3	Paw	BL	50	0.742
6	Paw	BL	50	50.3869	diet	Stripe	61.4391	1.641	9.82	37.44	<.0001					4	Paw	BL	50	0.731
7	Stripe	BL	50	52.4322	day	BL	62.9597	1.3108	15.8	48.03	<.0001					5	Paw	BL	50	0.738
8	Stripe	BL	50	49.489	day	TRMT	63.0824	1.2991	15.2	48.56	<.0001					6	Paw	BL	50	0.765
9	Stripe	BL	50	49.2581	diet*day	Paw	BL	64.3584	1.8616	16	34.57	<.0001				7	Stripe	BL	50	0.741
10	Stripe	BL	50	46.5316	diet*day	Paw	TRMT	64.8475	1.8453	15.5	35.14	<.0001				8	Stripe	BL	50	0.797
11	Stripe	BL	50	47.1571	diet*day	Stripe	BL	61.561	1.846	15.5	33.35	<.0001				9	Stripe	BL	50	0.813
12	Stripe	BL	50	46.9018	diet*day	Stripe	TRMT	61.3172	1.8289	15	33.53	<.0001				10	Stripe	BL	50	0.754
1	Paw	BL	75	44.3565	diet*day*time	Paw	BL	25	56.2126	3.142	94.5	17.89	<.0001			11	Stripe	BL	50	0.791
2	Paw	BL	75	51.9064	diet*day*time	Paw	BL	50	53.2272	3.2923	110	16.17	<.0001			12	Stripe	BL	50	0.803
3	Paw	BL	75	57.4624	diet*day*time	Paw	BL	75	55.3969	3.1277	93.4	17.71	<.0001			1	Paw	BL	75	0.745
4	Paw	BL	75	63.5217	diet*day*time	Paw	BL	100	57.2056	3.2881	110	17.4	<.0001			2	Paw	BL	75	0.767
5	Paw	BL	75	63.554	diet*day*time	Paw	BL	125	60.6538	3.1257	93.4	19.4	<.0001			3	Paw	BL	75	0.743
6	Paw	BL	75	50.9783	diet*day*time	Paw	BL	150	64.4544	3.2715	108	19.7	<.0001			4	Paw	BL	75	0.765
7	Stripe	BL	75	58.6867	diet*day*time	Paw	BL	175	63.5965	3.2869	109	19.35	<.0001			5	Paw	BL	75	0.768
8	Stripe	BL	75	51.8669	diet*day*time	Paw	BL	200	65.6404	3.3124	112	19.82	<.0001			6	Paw	BL	75	0.745
9	Stripe	BL	75	56.8674	diet*day*time	Paw	BL	225	61.7882	3.1162	93.5	19.83	<.0001			7	Stripe	BL	75	0.753
10	Stripe	BL	75	46.6249	diet*day*time	Paw	BL	250	66.6061	3.1145	93.3	21.39	<.0001			8	Stripe	BL	75	0.788
11	Stripe	BL	75	48.8078	diet*day*time	Paw	BL	275	67.4253	3.3231	112	20.29	<.0001			9	Stripe	BL	75	0.804
12	Stripe	BL	75	46.4369	diet*day*time	Paw	BL	300	67.6558	3.3248	112	20.35	<.0001			10	Stripe	BL	75	0.742
1	Paw	BL	100	47.6386	diet*day*time	Paw	BL	325	66.1698	3.2732	109	20.22	<.0001			11	Stripe	BL	75
2	Paw	BL	100	53.5275	diet*day*time	Paw	BL	350	69.369	3.1361	94.3	22.12	<.0001			12	Stripe	BL	75	0.769
3	Paw	BL	100	59.8662	diet*day*time	Paw	BL	375	72.9381	3.1384	94.4	23.24	<.0001			1	Paw	BL	100	0.776
4	Paw	BL	100	64.034	diet*day*time	Paw	BL	400	67.3048	3.2956	110	20.42	<.0001			2	Paw	BL	100	0.75
6	Paw	BL	100	55.0916	diet*day*time	Paw	BL	425	62.7834	3.1406	94.6	19.99	<.0001			3	Paw	BL	100	0.767
7	Stripe	BL	100	62.7869	diet*day*time	Paw	BL	450	66.9139	3.1439	95.3	21.28	<.0001			4	Paw	BL	100	0.781
8	Stripe	BL	100	55.7357	diet*day*time	Paw	BL	475	70.933	3.1272	93.9	22.68	<.0001			5	Paw	BL	100	0.841
9	Stripe	BL	100	62.145	diet*day*time	Paw	BL	500	70.8937	3.4282	128	20.68	<.0001			6	Paw	BL	100	0.778
10	Stripe	BL	100	49.9137	diet*day*time	Paw	TRMT	25	55.4555	3.1234	93.5	17.75	<.0001			7	Stripe	BL	100	0.785
11	Stripe	BL	100	53.961	diet*day*time	Paw	TRMT	50	53.9289	3.1473	95.4	17.14	<.0001			8	Stripe	BL	100	0.802
12	Stripe	BL	100	46.0556	diet*day*time	Paw	TRMT	75	56.3046	3.1554	95.6	17.84	<.0001			9	Stripe	BL	100	0.827
1	Paw	BL	125	50.4192	diet*day*time	Paw	TRMT	100	59.3355	3.158	95.6	18.79	<.0001			10	Stripe	BL	100	0.749
2	Paw	BL	125	57.9702	diet*day*time	Paw	TRMT	125	59.9164	3.1588	95.5	18.97	<.0001			11	Stripe	BL	100	0.857
3	Paw	BL	125	63.9663	diet*day*time	Paw	TRMT	150	64.8889	3.1589	95.5	20.54	<.0001			12	Stripe	BL	100	0.748
4	Paw	BL	125	65.471	diet*day*time	Paw	TRMT	175	69.3487	3.1586	95.5	21.96	<.0001			1	Paw	BL	125	0.792
5	Paw	BL	125	64.0646	diet*day*time	Paw	TRMT	200	63.7565	3.1574	95.5	20.19	<.0001			2	Paw	BL	125	0.817
6	Paw	BL	125	61.9006	diet*day*time	Paw	TRMT	225	68.4337	3.1538	95.4	21.7	<.0001			3	Paw	BL	125	0.824
7	Stripe	BL	125	65.8093	diet*day*time	Paw	TRMT	250	72.7457	3.1429	94.6	23.15	<.0001			4	Paw	BL	125	0.809
8	Stripe	BL	125	57.8152	diet*day*time	Paw	TRMT	275	70.5505	3.2944	110	21.42	<.0001			5	Paw	BL	125	0.869
9	Stripe	BL	125	67.1166	diet*day*time	Paw	TRMT	300	65.2796	3.1291	94.4	20.86	<.0001			6	Paw	BL	125	0.811
10	Stripe	BL	125	52.9848	diet*day*time	Paw	TRMT	325	67.8932	3.1041	92.9	21.87	<.0001			7	Stripe	BL	125	0.841
11	Stripe	BL	125	54.4586	diet*day*time	Paw	TRMT	350	62.8504	3.3243	111	18.91	<.0001			8	Stripe	BL	125	0.828
12	Stripe	BL	125	48.3922	diet*day*time	Paw	TRMT	375	66.8045	3.3746	114	19.8	<.0001			9	Stripe	BL	125	0.856
1	Paw	BL	150	55.0782	diet*day*time	Paw	TRMT	400	68.9029	3.3222	111	20.74	<.0001			10	Stripe	BL	125	0.789
2	Paw	BL	150	63.5151	diet*day*time	Paw	TRMT	425	67.2405	3.0962	92	21.72	<.0001			11	Stripe	BL	125	0.861
3	Paw	BL	150	66.8252	diet*day*time	Paw	TRMT	450	66.184	3.2836	110	20.16	<.0001			12	Stripe	BL	125	0.794
4	Paw	BL	150	65.1548	diet*day*time	Paw	TRMT	475	67.4834	3.1382	94.7	21.5	<.0001			1	Paw	BL	150	0.804
6	Paw	BL	150	67.3682	diet*day*time	Paw	TRMT	500	69.6473	3.1523	95.5	22.09	<.0001			2	Paw	BL	150	0.843
7	Stripe	BL	150	76.0598	diet*day*time	Stripe	BL	25	51.3215	3.1591	95.4	16.25	<.0001			3	Paw	BL	150	0.838
8	Stripe	BL	150	64.0185	diet*day*time	Stripe	BL	50	48.6689	3.159	95.4	15.41	<.0001			4	Paw	BL	150	0.816
9	Stripe	BL	150	53.2437	diet*day*time	Stripe	BL	75	51.617	3.1588	95.5	16.34	<.0001			5	Paw	BL	150	0.884
10	Stripe	BL	150	56.9965	diet*day*time	Stripe	BL	100	55.2153	3.158	95.6	17.48	<.0001			6	Paw	BL	150	0.839
11	Stripe	BL	150	54.8336	diet*day*time	Stripe	BL	125	57.958	3.1553	95.6	18.37	<.0001			7	Stripe	BL	150	0.855
12	Stripe	BL	150	54.6279	diet*day*time	Stripe	BL	150	60.2927	3.1472	95.4	19.16	<.0001			8	Stripe	BL	150	0.859
2	Paw	BL	325	61.0701	diet*day*time	Stripe	BL	175	61.6071	3.134	94.4	19.66	<.0001			9	Stripe	BL	150	0.854
3	Paw	BL	325	67.1214	diet*day*time	Stripe	BL	200	64.744	3.1508	95.5	20.55	<.0001			10	Stripe	BL	150	0.808
4	Paw	BL	325	67.772	diet*day*time	Stripe	BL	225	57.6149	3.1565	95.6	18.25	<.0001			11	Stripe	BL	150	0.831
5	Paw	BL	325	67.9152	diet*day*time	Stripe	BL	250	60.2752	3.1582	95.5	19.09	<.0001			12	Stripe	BL	150	0.825
7	Stripe	BL	325	69.5426	diet*day*time	Stripe	BL	275	62.9644	3.1584	95.5	19.94	<.0001			1	Paw	BL
8	Stripe	BL	325	80.7396	diet*day*time	Stripe	BL	300	65.0635	3.1575	95.5	20.61	<.0001			2	Paw	BL	325	0.884
9	Stripe	BL	325	64.4098	diet*day*time	Stripe	BL	325	66.8675	3.1232	93.5	21.41	<.0001			3	Paw	BL	325	0.906
10	Stripe	BL	325	66.8515	diet*day*time	Stripe	BL	350	67.9133	3.3242	112	20.43	<.0001			4	Paw	BL	325	0.854
11	Stripe	BL	325	64.8653	diet*day*time	Stripe	BL	375	69.6807	3.3224	112	20.97	<.0001			5	Paw	BL	325	0.846
12	Stripe	BL	325	51.4615	diet*day*time	Stripe	BL	400	64.0939	3.1136	93.3	20.58	<.0001			6	Paw	BL	325	0.917
1	Paw	BL	325	62.3187	diet*day*time	Stripe	BL	425	64.6359	3.1141	93.4	20.76	<.0001			7	Stripe	BL	325	0.864
2	Paw	BL	350	61.3039	diet*day*time	Stripe	BL	450	66.6382	3.3157	112	20.1	<.0001			8	Stripe	BL	325	0.913
3	Paw	BL	350	71.5749	diet*day*time	Stripe	BL	475	70.3565	3.3003	110	21.32	<.0001			9	Stripe	BL	325	0.919
4	Paw	BL	350	71.9526	diet*day*time	Stripe	BL	500	63.6906	3.2518	107	19.59	<.0001			10	Stripe	BL	325	0.909
5	Paw	BL	350	72.0743	diet*day*time	Stripe	TRMT	25	51.7324	3.1541	95.3	16.4	<.0001			11	Stripe	BL	325	0.856
6	Paw	BL	350	70.518	diet*day*time	Stripe	TRMT	50	52.4297	3.1445	94.4	16.67	<.0001			12	Stripe	BL	325	0.886
7	Stripe	BL	350	69.4544	diet*day*time	Stripe	TRMT	75	52.3783	3.2983	110	15.88	<.0001			1	Paw	BL	325	0.857
8	Stripe	BL	350	78.7445	diet*day*time	Stripe	TRMT	100	54.8247	3.1445	94.4	17.44	<.0001			2	Paw	BL	350	0.885
9	Stripe	BL	350	63.4521	diet*day*time	Stripe	TRMT	125	57.104	3.1542	95.3	18.1	<.0001			3	Paw	BL	350	0.92
10	Stripe	BL	350	71.0397	diet*day*time	Stripe	TRMT	150	61.0137	3.1575	95.4	19.32	<.0001			4	Paw	BL	350	0.856
11	Stripe	BL	350	66.0264	diet*day*time	Stripe	TRMT	175	58.9889	3.1586	95.4	18.68	<.0001			5	Paw	BL	350	0.853
1	Paw	BL	350	64.0363	diet*day*time	Stripe	TRMT	200	61.0112	3.159	95.4	19.31	<.0001			6	Paw	BL	350	0.897
2	Paw	BL	375	62.4781	diet*day*time	Stripe	TRMT	225	61.7294	3.1591	95.4	19.54	<.0001			7	Stripe	BL	350	0.866
3	Paw	BL	375	70.5484	diet*day*time	Stripe	TRMT	250	62.8463	3.1591	95.4	19.89	<.0001			8	Stripe	BL	350	0.925
4	Paw	BL	375	73.7952	diet*day*time	Stripe	TRMT	275	67.0392	3.1591	95.4	21.22	<.0001			9	Stripe	BL	350	0.918
5	Paw	BL	375	76.1453	diet*day*time	Stripe	TRMT	300	65.0849	3.1591	95.4	20.6	<.0001			10	Stripe	BL	350	0.913
6	Paw	BL	375	82.0425	diet*day*time	Stripe	TRMT	325	65.1653	3.1591	95.4	20.63	<.0001			11	Stripe	BL	350	0.859
7	Stripe	BL	375	71.0104	diet*day*time	Stripe	TRMT	350	65.5548	3.1591	95.4	20.75	<.0001			12	Stripe	BL	350	0.922
8	Stripe	BL	375	79.6781	diet*day*time	Stripe	TRMT	375	65.3842	3.1591	95.4	20.7	<.0001			1	Paw	BL	350	0.875
9	Stripe	BL	375	62.1343	diet*day*time	Stripe	TRMT	400	66.0603	3.1591	95.4	20.91	<.0001			2	Paw	BL	375	0.899
10	Stripe	BL	375	74.2908	diet*day*time	Stripe	TRMT	425	63.0205	3.1591	95.4	19.95	<.0001			3	Paw	BL	375	0.908
11	Stripe	BL	375	69.3897	diet*day*time	Stripe	TRMT	450	62.3098	3.1591	95.4	19.72	<.0001			4	Paw	BL	375	0.863
1	Paw	BL	375	63.5176	diet*day*time	Stripe	TRMT	475	64.8263	3.1591	95.4	20.52	<.0001			5	Paw	BL	375	0.862
2	Paw	BL	400	63.8751	diet*day*time	Stripe	TRMT	500	67.8405	3.1591	95.4	21.47	<.0001			6	Paw	BL	375	0.878
3	Paw	BL	400	71.202												7	Stripe	BL	375	0.867
4	Paw	BL	400	66.0676												8	Stripe	BL	375	0.939
5	Paw	BL	400	71.1227												9	Stripe	BL	375	0.946
7	Stripe	BL	400	72.4508												10	Stripe	BL	375	0.912
8	Stripe	BL	400	74.8237												11	Stripe	BL	375	0.877
9	Stripe	BL	400	62.7664												12	Stripe	BL	375	0.888
10	Stripe	BL	400	56.7135												1	Paw	BL	375	0.876
11	Stripe	BL	400	62.3391												2	Paw	BL	400	0.916
12	Stripe	BL	400	49.3159												3	Paw	BL	400	0.942
1	Paw	BL	400	64.8669												4	Paw	BL	400	0.899
2	Paw	BL	425	62.788												5	Paw	BL	400	0.904
3	Paw	BL	425	75.4053												6	Paw	BL	400	0.898
4	Paw	BL	425	62.1028												7	Stripe	BL	400	0.881
5	Paw	BL	425	71.457												8	Stripe	BL	400	0.918
6	Paw	BL	425	46.1766												9	Stripe	BL	400	0.943
7	Stripe	BL	425	68.6473												10	Stripe	BL	400	0.904
8	Stripe	BL	425	73.2973												11	Stripe	BL	400	0.897
9	Stripe	BL	425	62.5831												12	Stripe	BL	400	0.886
10	Stripe	BL	425	65.86												1	Paw	BL	400	0.882
11	Stripe	BL	425	64.1446												2	Paw	BL	425	0.909
12	Stripe	BL	425	46.558												3	Paw	BL	425	0.938
1	Paw	BL	425	62.6301												4	Paw	BL	425	0.91
2	Paw	BL	450	64.1556												5	Paw	BL	425	0.918
3	Paw	BL	450	73.375												6	Paw	BL	425	0.936
4	Paw	BL	450	60.8753												7	Stripe	BL	425	0.919
5	Paw	BL	450	73.8005												8	Stripe	BL	425	0.924
6	Paw	BL	450	65.7597												9	Stripe	BL	425	0.925
7	Stripe	BL	450	73.2798												10	Stripe	BL	425	0.912
8	Stripe	BL	450	71.4789												11	Stripe	BL	425	0.898
9	Stripe	BL	450	62.5194												12	Stripe	BL	425	0.889
10	Stripe	BL	450	71.1559												1	Paw	BL	425	0.884
11	Stripe	BL	450	64.008												2	Paw	BL	450	0.904
1	Paw	BL	450	62.6018												3	Paw	BL	450	0.932
2	Paw	BL	475	66.559												4	Paw	BL	450	0.909
3	Paw	BL	475	72.7206												5	Paw	BL	450	0.917
4	Paw	BL	475	63.0533												6	Paw	BL	450	0.899
5	Paw	BL	475	76.9243												7	Stripe	BL	450	0.902
6	Paw	BL	475	76.2397												8	Stripe	BL	450	0.908
7	Stripe	BL	475	71.5543												9	Stripe	BL	450	0.925
8	Stripe	BL	475	82.6527												10	Stripe	BL	450	0.921
9	Stripe	BL	475	61.036												11	Stripe	BL	450	0.888
10	Stripe	BL	475	76.7404												12	Stripe	BL	450	0.896
11	Stripe	BL	475	68.8465												1	Paw	BL	450	0.886
1	Paw	BL	475	64.1539												2	Paw	BL	475	0.926
3	Paw	BL	500	55.135												3	Paw	BL	475	0.95
4	Paw	BL	500	76.2102												4	Paw	BL	475	0.913
5	Paw	BL	500	73.9819												5	Paw	BL	475	0.914
6	Paw	BL	500	81.2829												6	Paw	BL	475	0.945
7	Stripe	BL	500	88.9418												7	Stripe	BL	475	0.878
8	Stripe	BL	500	75.4239												8	Stripe	BL	475	0.929
9	Stripe	BL	500	44.1493												9	Stripe	BL	475	0.939
10	Stripe	BL	500	64.9131												10	Stripe	BL	475	0.937
12	Stripe	BL	500	45.2601												11	Stripe	BL	475	0.9
1	Paw	BL	175	52.8204												12	Stripe	BL	475	0.882
2	Paw	BL	175	58.6939												1	Paw	BL	475	0.874
3	Paw	BL	175	65.4654												3	Paw	BL	500	0.904
4	Paw	BL	175	67.3731												4	Paw	BL	500	0.902
6	Paw	BL	175	70.2932												5	Paw	BL	500	0.892
7	Stripe	BL	175	78.9902												6	Paw	BL	500	0.886
8	Stripe	BL	175	61.0793												7	Stripe	BL	500	0.925
9	Stripe	BL	175	63.2525												8	Stripe	BL	500	0.894
10	Stripe	BL	175	58.6797												9	Stripe	BL	500	0.899
11	Stripe	BL	175	53.6252												10	Stripe	BL	500	0.899
12	Stripe	BL	175	53.2474												12	Stripe	BL	500	0.899
1	Paw	BL	200	55.0771												1	Paw	TRMT	25	0.813
2	Paw	BL	200	63.9413												1	Paw	TRMT	50	0.778
3	Paw	BL	200	68.9493												1	Paw	TRMT	75	0.806
4	Paw	BL	200	69.2211												1	Paw	TRMT	100	0.817
6	Paw	BL	200	75.6963												1	Paw	TRMT	125	0.823
7	Stripe	BL	200	79.4736												1	Paw	TRMT	150	0.853
8	Stripe	BL	200	63.5232												1	Paw	TRMT	175	0.859
9	Stripe	BL	200	70.6476												1	Paw	TRMT	200	0.868
10	Stripe	BL	200	60.1437												1	Paw	TRMT	225	0.881
11	Stripe	BL	200	55.7308												1	Paw	TRMT	250	0.897
12	Stripe	BL	200	58.4676												1	Paw	TRMT	275	0.906
1	Paw	BL	225	58.6242												1	Paw	TRMT	300	0.92
2	Paw	BL	225	70.7365												1	Paw	TRMT	325	0.917
3	Paw	BL	225	64.9525												1	Paw	TRMT	350	0.931
4	Paw	BL	225	60.6242												1	Paw	TRMT	375	0.947
5	Paw	BL	225	49.6477												1	Paw	TRMT	400	0.935
6	Paw	BL	225	69.1005												1	Paw	TRMT	425	0.921
7	Stripe	BL	225	61.2818												1	Paw	TRMT	450	0.917
8	Stripe	BL	225	60.8551												1	Paw	TRMT	475	0.93
9	Stripe	BL	225	44.884												1	Paw	TRMT	500	0.934
10	Stripe	BL	225	58.7868												2	Paw	TRMT	25	0.795
11	Stripe	BL	225	53.9461												2	Paw	TRMT	50	0.781
12	Stripe	BL	225	65.6155												2	Paw	TRMT	75	0.768
1	Paw	BL	250	56.3636												2	Paw	TRMT	100	0.748
2	Paw	BL	250	68.9272												2	Paw	TRMT	125	0.774
3	Paw	BL	250	65.5992												2	Paw	TRMT	150	0.827
4	Paw	BL	250	60.7529												2	Paw	TRMT	175	0.857
5	Paw	BL	250	74.8655												2	Paw	TRMT	200	0.872
6	Paw	BL	250	72.0986												2	Paw	TRMT	225	0.904
7	Stripe	BL	250	71.1245												2	Paw	TRMT	250	0.893
8	Stripe	BL	250	60.7469												2	Paw	TRMT	275	0.902
9	Stripe	BL	250	54.8273												2	Paw	TRMT	300	0.9
10	Stripe	BL	250	61.0305												2	Paw	TRMT	325	0.922
11	Stripe	BL	250	52.6808												2	Paw	TRMT	350	0.918
12	Stripe	BL	250	60.9895												2	Paw	TRMT	375	0.934
1	Paw	BL	275	58.9425												2	Paw	TRMT	400	0.94
2	Paw	BL	275	73.8542												2	Paw	TRMT	425	0.944
3	Paw	BL	275	65.9998												2	Paw	TRMT	450	0.933
4	Paw	BL	275	62.8794												2	Paw	TRMT	475	0.936
6	Paw	BL	275	70.8907												2	Paw	TRMT	500	0.917
7	Stripe	BL	275	74.1737												3	Paw	TRMT	25	0.751
8	Stripe	BL	275	62.2821												3	Paw	TRMT	50	0.734
9	Stripe	BL	275	65.6256												3	Paw	TRMT	75	0.728
10	Stripe	BL	275	63.472												3	Paw	TRMT	100	0.79
11	Stripe	BL	275	51.305												3	Paw	TRMT	125	0.818
12	Stripe	BL	275	60.6738												3	Paw	TRMT	150	0.826
1	Paw	BL	300	58.5457												3	Paw	TRMT	175	0.833
2	Paw	BL	300	71.5415												3	Paw	TRMT	200	0.828
3	Paw	BL	300	66.6221												3	Paw	TRMT	225	0.83
4	Paw	BL	300	64.3101												3	Paw	TRMT	250	0.856
6	Paw	BL	300	77.2358												3	Paw	TRMT	275	0.846
7	Stripe	BL	300	77.1947												3	Paw	TRMT	300	0.863
8	Stripe	BL	300	64.1637												3	Paw	TRMT	325	0.854
9	Stripe	BL	300	64.3308												3	Paw	TRMT	350	0.866
10	Stripe	BL	300	66.0528												3	Paw	TRMT	375	0.857
11	Stripe	BL	300	56.4571												3	Paw	TRMT	400	0.863
12	Stripe	BL	300	61.8535												3	Paw	TRMT	425	0.866
1	Paw	TRMT	25	45.245												3	Paw	TRMT	450	0.865
1	Paw	TRMT	50	46.4863												3	Paw	TRMT	475	0.887
1	Paw	TRMT	75	51.6024												3	Paw	TRMT	500	0.928
1	Paw	TRMT	100	54.3289												4	Paw	TRMT	25	0.772
1	Paw	TRMT	125	57.1621												4	Paw	TRMT	50	0.777
1	Paw	TRMT	150	59.0057												4	Paw	TRMT	75	0.768
1	Paw	TRMT	175	60.844												4	Paw	TRMT	100	0.801
1	Paw	TRMT	200	55.4689												4	Paw	TRMT	125	0.833
1	Paw	TRMT	225	58.6339												4	Paw	TRMT	150	0.846
1	Paw	TRMT	250	61.3922												4	Paw	TRMT	175	0.853
1	Paw	TRMT	275	71.8478												4	Paw	TRMT	200	0.84
1	Paw	TRMT	300	72.7477												4	Paw	TRMT	225	0.842
1	Paw	TRMT	325	68.7642												4	Paw	TRMT	250	0.867
1	Paw	TRMT	350	49.2812												4	Paw	TRMT	275	0.855
1	Paw	TRMT	375	60.8767												4	Paw	TRMT	300	0.854
1	Paw	TRMT	400	63.1319												4	Paw	TRMT	325	0.863
1	Paw	TRMT	425	62.7896												4	Paw	TRMT	350	0.873
1	Paw	TRMT	450	62.6842												4	Paw	TRMT	375	0.886
1	Paw	TRMT	475	64.3565												4	Paw	TRMT	400	0.883
1	Paw	TRMT	500	67.7508												4	Paw	TRMT	425	0.885
2	Paw	TRMT	25	48.5112												4	Paw	TRMT	450	0.898
2	Paw	TRMT	50	49.1783												4	Paw	TRMT	475	0.92
2	Paw	TRMT	75	51.7907												4	Paw	TRMT	500	0.907
2	Paw	TRMT	100	51.3419												5	Paw	TRMT	25	0.757
2	Paw	TRMT	125	54.0921												5	Paw	TRMT	50	0.73
2	Paw	TRMT	150	61.452												5	Paw	TRMT	75	0.752
2	Paw	TRMT	175	66.5831												5	Paw	TRMT	100	0.827
2	Paw	TRMT	200	69.4127												5	Paw	TRMT	125	0.883
2	Paw	TRMT	225	72.7749												5	Paw	TRMT	150	0.86
2	Paw	TRMT	250	72.3573												5	Paw	TRMT	175	0.896
2	Paw	TRMT	275	74.677												5	Paw	TRMT	200	0.902
2	Paw	TRMT	300	76.8799												5	Paw	TRMT	225	0.93
2	Paw	TRMT	325	76.4829												5	Paw	TRMT	250	0.932
2	Paw	TRMT	350	66.0873												5	Paw	TRMT	275	0.937
2	Paw	TRMT	375	67.2832												5	Paw	TRMT	300	0.934
2	Paw	TRMT	400	71.497												5	Paw	TRMT	325	0.909
2	Paw	TRMT	425	72.998												5	Paw	TRMT	350	0.925
2	Paw	TRMT	450	69.7604												5	Paw	TRMT	375	0.952
2	Paw	TRMT	475	69.4203												5	Paw	TRMT	425	0.949
2	Paw	TRMT	500	64.5971												5	Paw	TRMT	450	0.934
3	Paw	TRMT	25	65.8411												5	Paw	TRMT	475	0.922
3	Paw	TRMT	50	57.1293												5	Paw	TRMT	500	0.92
3	Paw	TRMT	75	56.0616												6	Paw	TRMT	25	0.733
3	Paw	TRMT	100	53.5931												6	Paw	TRMT	50	0.725
3	Paw	TRMT	125	55.9093												6	Paw	TRMT	75	0.757
3	Paw	TRMT	150	57.6185												6	Paw	TRMT	100	0.814
3	Paw	TRMT	175	62.7022												6	Paw	TRMT	125	0.852
3	Paw	TRMT	200	60.3092												6	Paw	TRMT	150	0.843
3	Paw	TRMT	225	58.0803												6	Paw	TRMT	175	0.842
3	Paw	TRMT	250	59.4683												6	Paw	TRMT	200	0.851
3	Paw	TRMT	275	56.1534												6	Paw	TRMT	225	0.871
3	Paw	TRMT	300	54.2782												6	Paw	TRMT	250	0.867
3	Paw	TRMT	325	52.9109												6	Paw	TRMT	275	0.874
3	Paw	TRMT	350	52.2939												6	Paw	TRMT	300	0.898
3	Paw	TRMT	375	52.201												6	Paw	TRMT	325	0.893
3	Paw	TRMT	400	51.129												6	Paw	TRMT	350	0.881
3	Paw	TRMT	425	49.5183												6	Paw	TRMT	375	0.886
3	Paw	TRMT	450	49.0488												6	Paw	TRMT	400	0.9
3	Paw	TRMT	475	55.2924												6	Paw	TRMT	425	0.896
3	Paw	TRMT	500	56.2897												6	Paw	TRMT	450	0.884
4	Paw	TRMT	25	67.7046												6	Paw	TRMT	475	0.903
4	Paw	TRMT	50	62.913												6	Paw	TRMT	500	0.904
4	Paw	TRMT	75	63.6158												7	Stripe	TRMT	25	0.75
4	Paw	TRMT	100	63.7682												7	Stripe	TRMT	50	0.76
4	Paw	TRMT	125	64.524												7	Stripe	TRMT	75	0.811
4	Paw	TRMT	150	67.6182												7	Stripe	TRMT	100	0.826
4	Paw	TRMT	175	68.5879												7	Stripe	TRMT	125	0.828
4	Paw	TRMT	200	66.8825												7	Stripe	TRMT	150	0.833
4	Paw	TRMT	225	66.6695												7	Stripe	TRMT	175	0.866
4	Paw	TRMT	250	70.1397												7	Stripe	TRMT	200	0.852
4	Paw	TRMT	275	67.7839												7	Stripe	TRMT	225	0.881
4	Paw	TRMT	300	66.7689												7	Stripe	TRMT	250	0.877
4	Paw	TRMT	325	65.7471												7	Stripe	TRMT	275	0.893
4	Paw	TRMT	350	64.9734												7	Stripe	TRMT	300	0.895
4	Paw	TRMT	375	67.5725												7	Stripe	TRMT	325	0.892
4	Paw	TRMT	400	65.405												7	Stripe	TRMT	350	0.937
4	Paw	TRMT	425	65.1794												7	Stripe	TRMT	375	0.92
4	Paw	TRMT	450	65.5519												7	Stripe	TRMT	400	0.884
4	Paw	TRMT	475	68.9623												7	Stripe	TRMT	425	0.911
4	Paw	TRMT	500	67.6596												7	Stripe	TRMT	450	0.912
5	Paw	TRMT	25	54.7109												7	Stripe	TRMT	475	0.904
5	Paw	TRMT	50	54.4483												7	Stripe	TRMT	500	0.899
5	Paw	TRMT	75	57.8164												8	Stripe	TRMT	25	0.812
5	Paw	TRMT	100	67.0909												8	Stripe	TRMT	50	0.781
5	Paw	TRMT	125	61.2351												8	Stripe	TRMT	75	0.777
5	Paw	TRMT	150	71.5529												8	Stripe	TRMT	100	0.809
5	Paw	TRMT	175	81.7033												8	Stripe	TRMT	125	0.821
5	Paw	TRMT	200	59.1801												8	Stripe	TRMT	150	0.828
5	Paw	TRMT	225	78.1847												8	Stripe	TRMT	175	0.834
5	Paw	TRMT	250	91.4359												8	Stripe	TRMT	200	0.859
5	Paw	TRMT	300	57.5827												8	Stripe	TRMT	225	0.876
5	Paw	TRMT	325	78.4828												8	Stripe	TRMT	250	0.882
5	Paw	TRMT	425	84.8424												8	Stripe	TRMT	275	0.882
5	Paw	TRMT	475	77.1085												8	Stripe	TRMT	300	0.889
5	Paw	TRMT	500	87.3347												8	Stripe	TRMT	325	0.908
6	Paw	TRMT	25	55.565												8	Stripe	TRMT	350	0.926
6	Paw	TRMT	50	56.2293												8	Stripe	TRMT	375	0.926
6	Paw	TRMT	75	58.5041												8	Stripe	TRMT	400	0.902
6	Paw	TRMT	100	66.6445												8	Stripe	TRMT	425	0.904
6	Paw	TRMT	125	66.7324												8	Stripe	TRMT	450	0.909
6	Paw	TRMT	150	71.6884												8	Stripe	TRMT	475	0.918
6	Paw	TRMT	175	74.6088												8	Stripe	TRMT	500	0.908
6	Paw	TRMT	200	69.2592												9	Stripe	TRMT	25	0.748
6	Paw	TRMT	225	72.7022												9	Stripe	TRMT	50	0.797
6	Paw	TRMT	250	75.5974												9	Stripe	TRMT	75	0.79
6	Paw	TRMT	275	79.6742												9	Stripe	TRMT	100	0.833
6	Paw	TRMT	300	75.6158												9	Stripe	TRMT	125	0.84
6	Paw	TRMT	325	76.7028												9	Stripe	TRMT	150	0.842
6	Paw	TRMT	350	78.5672												9	Stripe	TRMT	175	0.827
6	Paw	TRMT	375	79.0789												9	Stripe	TRMT	200	0.829
6	Paw	TRMT	400	81.5017												9	Stripe	TRMT	225	0.837
6	Paw	TRMT	425	66.7929												9	Stripe	TRMT	250	0.848
6	Paw	TRMT	450	72.4951												9	Stripe	TRMT	275	0.879
6	Paw	TRMT	475	73.4476												9	Stripe	TRMT	300	0.863
6	Paw	TRMT	500	76.437												9	Stripe	TRMT	325	0.89
7	Stripe	TRMT	25	56.4419												9	Stripe	TRMT	350	0.893
7	Stripe	TRMT	50	56.4319												9	Stripe	TRMT	375	0.893
7	Stripe	TRMT	75	56.8765												9	Stripe	TRMT	400	0.91
7	Stripe	TRMT	100	59.0371												9	Stripe	TRMT	425	0.915
7	Stripe	TRMT	125	58.9658												9	Stripe	TRMT	450	0.913
7	Stripe	TRMT	150	60.0679												9	Stripe	TRMT	475	0.927
7	Stripe	TRMT	175	66.9096												9	Stripe	TRMT	500	0.955
7	Stripe	TRMT	200	64.7615												10	Stripe	TRMT	25	0.758
7	Stripe	TRMT	225	63.4172												10	Stripe	TRMT	50	0.737
7	Stripe	TRMT	250	66.0514												10	Stripe	TRMT	75	0.724
7	Stripe	TRMT	275	69.1475												10	Stripe	TRMT	100	0.775
7	Stripe	TRMT	300	68.4775												10	Stripe	TRMT	125	0.803
7	Stripe	TRMT	325	69.0413												10	Stripe	TRMT	150	0.851
7	Stripe	TRMT	350	68.1487												10	Stripe	TRMT	175	0.843
7	Stripe	TRMT	375	70.551												10	Stripe	TRMT	200	0.859
7	Stripe	TRMT	400	72.6462												10	Stripe	TRMT	225	0.861
7	Stripe	TRMT	425	66.9116												10	Stripe	TRMT	250	0.878
7	Stripe	TRMT	450	61.5619												10	Stripe	TRMT	275	0.874
7	Stripe	TRMT	475	61.2168												10	Stripe	TRMT	300	0.877
7	Stripe	TRMT	500	59.4885												10	Stripe	TRMT	325	0.895
8	Stripe	TRMT	25	48.3024												10	Stripe	TRMT	350	0.9
8	Stripe	TRMT	50	45.6728												10	Stripe	TRMT	375	0.907
8	Stripe	TRMT	75	45.5725												10	Stripe	TRMT	400	0.898
8	Stripe	TRMT	100	49.5466												10	Stripe	TRMT	425	0.907
8	Stripe	TRMT	125	51.0547												10	Stripe	TRMT	450	0.904
8	Stripe	TRMT	150	53.5797												10	Stripe	TRMT	475	0.912
8	Stripe	TRMT	175	56.4674												10	Stripe	TRMT	500	0.926
8	Stripe	TRMT	200	58.0256												11	Stripe	TRMT	25	0.768
8	Stripe	TRMT	225	59.7017												11	Stripe	TRMT	50	0.8
8	Stripe	TRMT	250	59.4374												11	Stripe	TRMT	125	0.889
8	Stripe	TRMT	275	61.0526												11	Stripe	TRMT	150	0.892
8	Stripe	TRMT	300	59.9664												11	Stripe	TRMT	175	0.888
8	Stripe	TRMT	325	61.8286												11	Stripe	TRMT	200	0.884
8	Stripe	TRMT	350	62.3919												11	Stripe	TRMT	225	0.909
8	Stripe	TRMT	375	61.9452												11	Stripe	TRMT	250	0.893
8	Stripe	TRMT	400	60.8218												11	Stripe	TRMT	275	0.906
8	Stripe	TRMT	425	59.6804												11	Stripe	TRMT	300	0.886
8	Stripe	TRMT	450	59.5849												11	Stripe	TRMT	325	0.89
8	Stripe	TRMT	475	60.2004												11	Stripe	TRMT	350	0.901
8	Stripe	TRMT	500	60.8449												11	Stripe	TRMT	375	0.925
9	Stripe	TRMT	25	49.2565												11	Stripe	TRMT	400	0.899
9	Stripe	TRMT	50	65.0071												11	Stripe	TRMT	425	0.89
9	Stripe	TRMT	100	60.9618												11	Stripe	TRMT	450	0.867
9	Stripe	TRMT	125	63.0077												11	Stripe	TRMT	475	0.898
9	Stripe	TRMT	150	71.4479												11	Stripe	TRMT	500	0.902
9	Stripe	TRMT	175	46.07												12	Stripe	TRMT	25	0.74
9	Stripe	TRMT	200	54.4056												12	Stripe	TRMT	50	0.741
9	Stripe	TRMT	225	60.8027												12	Stripe	TRMT	75	0.763
9	Stripe	TRMT	250	64.8529												12	Stripe	TRMT	100	0.805
9	Stripe	TRMT	275	80.6644												12	Stripe	TRMT	125	0.82
9	Stripe	TRMT	300	73.7653												12	Stripe	TRMT	150	0.802
9	Stripe	TRMT	325	73.0324												12	Stripe	TRMT	175	0.821
9	Stripe	TRMT	350	74.4075												12	Stripe	TRMT	200	0.817
9	Stripe	TRMT	375	70.9652												12	Stripe	TRMT	225	0.84
9	Stripe	TRMT	400	72.0485												12	Stripe	TRMT	250	0.863
9	Stripe	TRMT	425	68.6992												12	Stripe	TRMT	275	0.872
9	Stripe	TRMT	450	70.5665												12	Stripe	TRMT	300	0.867
9	Stripe	TRMT	475	71.1683												12	Stripe	TRMT	325	0.891
9	Stripe	TRMT	500	86.1941												12	Stripe	TRMT	350	0.874
10	Stripe	TRMT	25	49.5658												12	Stripe	TRMT	375	0.913
10	Stripe	TRMT	50	47.9886												12	Stripe	TRMT	400	0.881
10	Stripe	TRMT	75	50.655												12	Stripe	TRMT	425	0.896
10	Stripe	TRMT	100	53.5062												12	Stripe	TRMT	450	0.898
10	Stripe	TRMT	125	57.8384												12	Stripe	TRMT	475	0.909
10	Stripe	TRMT	150	65.168												12	Stripe	TRMT	500	0.888
10	Stripe	TRMT	175	66.8517
10	Stripe	TRMT	200	70.2295
10	Stripe	TRMT	225	68.3186
10	Stripe	TRMT	250	67.0042
10	Stripe	TRMT	275	64.7671
10	Stripe	TRMT	300	63.4375
10	Stripe	TRMT	325	63.9427
10	Stripe	TRMT	350	64.1736
10	Stripe	TRMT	375	65.5075
10	Stripe	TRMT	400	64.6006
10	Stripe	TRMT	425	64.9336
10	Stripe	TRMT	450	65.4684
10	Stripe	TRMT	475	76.7141
10	Stripe	TRMT	500	78.2321
11	Stripe	TRMT	25	58.1734
11	Stripe	TRMT	50	51.8113
11	Stripe	TRMT	75	53.266
11	Stripe	TRMT	100	58.6154
11	Stripe	TRMT	125	58.7405
11	Stripe	TRMT	150	62.1589
11	Stripe	TRMT	175	61.5749
11	Stripe	TRMT	200	60.2657
11	Stripe	TRMT	225	58.7193
11	Stripe	TRMT	250	57.6863
11	Stripe	TRMT	275	60.181
11	Stripe	TRMT	300	58.8774
11	Stripe	TRMT	325	56.8931
11	Stripe	TRMT	350	58.2728
11	Stripe	TRMT	375	58.314
11	Stripe	TRMT	400	59.2049
11	Stripe	TRMT	425	54.1759
11	Stripe	TRMT	450	51.4353
11	Stripe	TRMT	475	51.1329
11	Stripe	TRMT	500	54.3929
12	Stripe	TRMT	25	48.1606
12	Stripe	TRMT	50	46.8687
12	Stripe	TRMT	75	48.0597
12	Stripe	TRMT	100	50.3125
12	Stripe	TRMT	125	54.8137
12	Stripe	TRMT	150	54.7248
12	Stripe	TRMT	175	56.6906
12	Stripe	TRMT	200	58.7531
12	Stripe	TRMT	225	59.6384
12	Stripe	TRMT	250	62.1772
12	Stripe	TRMT	275	66.5003
12	Stripe	TRMT	300	66.0314
12	Stripe	TRMT	325	66.2808
12	Stripe	TRMT	350	65.9503
12	Stripe	TRMT	375	65.0319
12	Stripe	TRMT	400	67.0455
12	Stripe	TRMT	425	63.7256
12	Stripe	TRMT	450	65.2439
12	Stripe	TRMT	475	68.5264
12	Stripe	TRMT	500	67.8914

## Sheet: DXA
			Lean(kg)	Fat(kg)	FFM	BW(kg)	%Lean	%Fat
1	1	Stripe	22.6022	3.60897	23.664	27.3	82.7919	13.2197		Lean(kg)									Fat (kg)									FFM									BW									%LEAN
2	1	Stripe	21.1091	3.58669	22.0485	25.7	82.1367	13.956		dog	2.7336	1.48	1.85	0.0324					dog	0.1667	0.3188	0.52	0.3006					dog	3.0039	1.5991	1.88	0.0302					dog	3.8933	1.9077	2.04	0.0206					dog	7.7635	3.4366	2.26
3	1	Stripe	19.3693	4.65071	20.2089	24.9	77.7882	18.6776		AR(1)	dog	0.8285	0.07668	10.8	<.0001				AR(1)	dog	0.6904	0.1444	4.78	<.0001				AR(1)	dog	0.8282	0.07681	10.78	<.0001				AR(1)	dog	0.06228	0.4194	0.15	0.8819				AR(1)	dog	-0.522	0.7155
4	1	Stripe	19.6723	5.20676	20.5652	25.8	76.2493	20.1812		Residual	0.8057	0	.	.					Residual	0.6731	0	.	.					Residual	0.8156	0	.	.					Residual	1.0383	0	.	.					Residual	0.9073	0	.
5	1	Stripe	22.1116	4.31362	23.1785	27.5	80.4057	15.6859
6	1	Stripe	19.6723	5.20676	20.5652	25.8	76.2493	20.1812		-2	Res	Log	Likelihood	67.9					-2	Res	Log	Likelihood	52.9					-2	Res	Log	Likelihood	68.9					-2	Res	Log	Likelihood	90.1					-2	Res	Log	Likelihood
7	2	Stripe	19.2965	6.54648	20.1913	26.7	72.2714	24.5186		AIC	(smaller	is	better)	73.9					AIC	(smaller	is	better)	58.9					AIC	(smaller	is	better)	74.9					AIC	(smaller	is	better)	96.1					AIC	(smaller	is	better)
8	2	Stripe	21.4702	6.24965	22.3858	28.6	75.0705	21.8519		AICC	(smaller	is	better)	75.3					AICC	(smaller	is	better)	60.4					AICC	(smaller	is	better)	76.3					AICC	(smaller	is	better)	97.5					AICC	(smaller	is	better)
9	2	Stripe	24.5208	6.46387	25.5682	32	76.6277	20.1996											BIC	(smaller	is	better)	60.4														BIC	(smaller	is	better)	97.6					BIC	(smaller	is	better)
10	2	Stripe	23.9772	6.47841	25.1022	31.6	75.8773	20.5013		period	1	10	2.72	0.1298														period	1	10	3.45	0.0928
11	2	Stripe	20.6172	5.9929	21.7295	27.7	74.4304	21.635		diet	1	10	1.48	0.2515					period	1	9.39	23.47	0.0008					diet	1	10	2.16	0.1725					period	1	10	13.56	0.0042					period	1	9.18	23.97
12	2	Stripe	20.6407	4.43041	21.5562	26	79.3872	17.04											diet	1	9.39	1.36	0.2724														diet	1	10	3.17	0.1056					diet	1	9.18	1.67
1	2	Paw	23.4601	3.91385	24.4893	28.4	82.6061	13.7812		period	1	21.2221	0.5431	11.4	39.08	<.0001												dog	3.1957	1.766	1.81	0.0352
2	2	Paw	21.2625	4.4726	22.3422	26.8	79.3377	16.6888		period	2	21.4725	0.5431	11.4	39.54	<.0001			dog	0.1573	0.3076	0.51	0.3046					AR(1)	dog	0.8297	0.07617	10.89	<.0001				period	1	27.0833	0.6411	13.4	42.25	<.0001			period	1	78.346	0.85
3	2	Paw	18.8049	6.13086	19.6849	25.8	72.8871	23.763		diet	Paw	21.4396	0.5431	11.4	39.48	<.0001			AR(1)	dog	0.6605	0.1598	4.13	<.0001				Residual	0.8225	0	.	.					period	2	28.5667	0.6411	13.4	44.56	<.0001			period	2	75.8855	0.8631
4	2	Paw	19.9466	5.89401	20.8862	26.8	74.4276	21.9926		diet	Stripe	21.2549	0.5431	11.4	39.14	<.0001			Residual	0.62	0	.	.														diet	Paw	28.1833	0.6411	13.4	43.96	<.0001			diet	Paw	76.791	0.8631
5	2	Paw	23.1434	6.92749	24.2262	31.2	74.1777	22.2035																				-2	Res	Log	Likelihood	64.9					diet	Stripe	27.4667	0.6411	13.4	42.85	<.0001			diet	Stripe	77.4405	0.85
6	2	Paw	20.5301		21.6524	31.2				dog	2.9062	1.6325	1.78	0.0375					-2	Res	Log	Likelihood	49.3					AIC	(smaller	is	better)	70.9
7	1	Paw	18.9816	5.76562	19.9202	25.7	73.8582	22.4343		AR(1)	dog	0.83	0.07602	10.92	<.0001				AIC	(smaller	is	better)	55.3					AICC	(smaller	is	better)	72.4					dog	3.9663	2.031	1.95	0.0254					dog	8.0795	3.7634	2.15
8	1	Paw	21.25	5.32714	22.1739	27.5	77.2728	19.3714		Residual	0.8127	0	.	.					AICC	(smaller	is	better)	56.9														AR(1)	dog	0.05996	0.4204	0.14	0.8866				AR(1)	dog	-0.4926	0.7046
9	1	Paw	25.0767	5.4962	26.2159	31.7	79.1062	17.3382											BIC	(smaller	is	better)	56.7					period	1	10	3.45	0.0928					Residual	1.0358	0	.	.					Residual	0.9292	0	.
10	1	Paw	23.8254	5.52722	24.9611	30.5	78.1159	18.122		-2	Res	Log	Likelihood	64														diet	1	10	2.16	0.1725									.
11	1	Paw	20.9632	5.88149	21.9392	27.8	75.4074	21.1564		AIC	(smaller	is	better)	70					period	1	9.23	22.75	0.0009					period*diet	1	10	0.45	0.5192					-2	Res	Log	Likelihood	85.7					-2	Res	Log	Likelihood
12	1	Paw	20.0309	3.86001	20.9662	24.8	80.7699	15.5645		AICC	(smaller	is	better)	71.5					diet	1	9.23	1.23	0.2953														AIC	(smaller	is	better)	91.7					AIC	(smaller	is	better)
																			period*diet	1	9.99	1.93	0.1944					period	1	22.2006	0.5787	10.4	38.37	<.0001			AICC	(smaller	is	better)	93.2					AICC	(smaller	is	better)
										period	1	10	2.72	0.1298														period	2	22.4845	0.5787	10.4	38.86	<.0001			BIC	(smaller	is	better)	93.1					BIC	(smaller	is	better)
										diet	1	10	1.48	0.2515					period	1	4.8693	0.2545	12.8	19.13	<.0001			diet	Paw	22.4548	0.5787	10.4	38.8	<.0001
										period*diet	1	10	0.46	0.5135					period	2	5.8041	0.261	13.6	22.24	<.0001			diet	Stripe	22.2303	0.5787	10.4	38.42	<.0001			period	1	10	13.56	0.0042					period	1	9.09	23.7
																			diet	Paw	5.4454	0.261	13.6	20.87	<.0001			period*diet	Paw	1	22.6961	0.8184	10.4	27.73	<.0001		diet	1	10	3.17	0.1056					diet	1	9.09	1.62
										period	1	21.2221	0.5567	10.4	38.12	<.0001			diet	Stripe	5.2279	0.2545	12.8	20.54	<.0001			period*diet	Stripe	1	21.7051	0.8184	10.4	26.52	<.0001		period*diet	1	10	0.83	0.3841					period*diet	1	9.96	0.52
										period	2	21.4725	0.5567	10.4	38.57	<.0001			period*diet	Paw	1	5.3096	0.3599	12.8	14.75	<.0001		period*diet	Paw	2	22.2135	0.8184	10.4	27.14	<.0001
										diet	Paw	21.4396	0.5567	10.4	38.51	<.0001			period*diet	Stripe	1	4.4289	0.3599	12.8	12.31	<.0001		period*diet	Stripe	2	22.7555	0.8184	10.4	27.81	<.0001		period	1	27.0833	0.6456	12.1	41.95	<.0001			period	1	78.346	0.8664
										diet	Stripe	21.2549	0.5567	10.4	38.18	<.0001			period*diet	Paw	2	5.5812	0.378	14.3	14.76	<.0001											period	2	28.5667	0.6456	12.1	44.25	<.0001			period	2	75.8934	0.8794
										period*diet	Paw	1	21.688	0.7873	10.4	27.55	<.0001		period*diet	Stripe	2	6.027	0.3599	12.8	16.75	<.0001											diet	Paw	28.1833	0.6456	12.1	43.65	<.0001			diet	Paw	76.7989	0.8794
										period*diet	Stripe	1	20.7561	0.7873	10.4	26.36	<.0001																				diet	Stripe	27.4667	0.6456	12.1	42.54	<.0001			diet	Stripe	77.4405	0.8664
										period*diet	Paw	2	21.1913	0.7873	10.4	26.92	<.0001		dog	0.5667	0.3087	1.84	0.0332														period*diet	Paw	1	28	0.9131	12.1	30.67	<.0001		period*diet	Paw	1	77.4218
										period*diet	Stripe	2	21.7538	0.7873	10.4	27.63	<.0001		Residual	0.2105	0.09904	2.13	0.0168														period*diet	Stripe	1	26.1667	0.9131	12.1	28.66	<.0001		period*diet	Stripe	1	79.2702
																																					period*diet	Paw	2	28.3667	0.9131	12.1	31.07	<.0001		period*diet	Paw	2	76.1761
																			-2	Res	Log	Likelihood	49.3														period*diet	Stripe	2	28.7667	0.9131	12.1	31.51	<.0001		period*diet	Stripe	2	75.6107
																			AIC	(smaller	is	better)	53.3
																			AICC	(smaller	is	better)	54																							dog	7.6208	3.7697	2.02
																			BIC	(smaller	is	better)	54.3																							Residual	1.387	0.6548	2.12
																			period	1	9	22.93	0.001																							-2	Res	Log	Likelihood
																			diet	1	9	1.24	0.2942																							AIC	(smaller	is	better)
																			period*diet	1	9	1.94	0.1974																							AICC	(smaller	is	better)
																																														BIC	(smaller	is	better)
																			period	1	4.8693	0.2545	9	19.13	<.0001
																			period	2	5.8041	0.2604	9	22.29	<.0001																					period	1	9	23.82
																			diet	Paw	5.4454	0.2604	9	20.91	<.0001																					diet	1	9	1.63
																			diet	Stripe	5.2279	0.2545	9	20.54	<.0001																					period*diet	1	9	0.52
																			period*diet	Paw	1	5.3096	0.3599	9	14.75	<.0001
																			period*diet	Stripe	1	4.4289	0.3599	9	12.31	<.0001																				period	1	78.346	0.8664
																			period*diet	Paw	2	5.5812	0.3764	9	14.83	<.0001																				period	2	75.8934	0.8786
																			period*diet	Stripe	2	6.027	0.3599	9	16.75	<.0001																				diet	Paw	76.7989	0.8786
																																														diet	Stripe	77.4405	0.8664
																			period	1	2	Tukey-Kramer	0.001																							period*diet	Paw	1	77.4218
																			diet	Paw	Stripe	Tukey-Kramer	0.2942																							period*diet	Stripe	1	79.2702
																			period*diet	Paw	1	Stripe	1	Tukey-Kramer	0.3636																					period*diet	Paw	2	76.1761
																			period*diet	Paw	1	Paw	2	Tukey-Kramer	0.9518																					period*diet	Stripe	2	75.6107
																			period*diet	Paw	1	Stripe	2	Tukey-Kramer	0.093
																			period*diet	Stripe	1	Paw	2	Tukey-Kramer	0.0132																					period	1	2	Tukey-Kramer
																			period*diet	Stripe	1	Stripe	2	Tukey-Kramer	0.0487																					diet	Paw	Stripe	Tukey-Kramer
																			period*diet	Paw	2	Stripe	2	Tukey-Kramer	0.8268																					period*diet	Paw	1	Stripe
																																														period*diet	Paw	1	Paw
																																														period*diet	Paw	1	Stripe
																																														period*diet	Stripe	1	Paw
																																														period*diet	Stripe	1	Stripe
																																														period*diet	Paw	2	Stripe
										D4	D5	D6	D7	D8	D9	D10	D11	D12
										19.6723	22.1116	19.6723	19.2965	21.4702	24.5208	23.9772	20.6172	20.6407
[truncated: 12 more columns]

## Sheet: WesternBlot
			FAST
Dog	Per	Diet	pAMPK/total
1	1	Stripe	1.07124		dog	0.153	0.08119	1.88	0.0297
2	1	Stripe	0.499178		Residual	0.0405	0.02791	1.45	0.0733
3	2	Paw	1.54145		-2	Res	Log	Likelihood	20
4	1	Stripe	0.133718		AIC	(smaller	is	better)	24
4	2	Paw	0.244625		AICC	(smaller	is	better)	25
5	1	Stripe	0.313833		BIC	(smaller	is	better)	25
5	2	Paw	0.168253		period	1	4	3.61	0.1302
6	1	Stripe	1		diet	1	4	0.08	0.7896
6	2	Paw	1.39619		period	1	0.5117	0.1328	4	3.85	0.0182
7	1	Stripe	0.123033		period	2	0.7327	0.1406	4	5.21	0.0065
7	2	Paw	0.73326		diet	Paw	0.6387	0.1355	4	4.71	0.0092
11	2	Stripe	0.537562		diet	Stripe	0.6056	0.1379	4	4.39	0.0118
12	1	Paw	0.2291
12	2	Stripe	0.474565
8	2	Stripe	0.472266
8	1	Paw	0.339713
9	1	Paw	0.142734
10	1	Paw	0.746269
			FED
			pAMPK/total		dog	0	.	.	.		dog
1	1	Stripe	1.78553		Residual	0.3877	0.1465	2.65	0.0041		Residual
1	2	Paw	1.37539		-2	Res	Log	Likelihood	32.1
2	2	Paw	2.17849		AIC	(smaller	is	better)	34.1
3	1	Stripe	0.366081		AICC	(smaller	is	better)	34.4
3	2	Paw	1.76445		BIC	(smaller	is	better)	34.5
4	2	Paw	0.610008		period	1	4	0.89	0.3991
5	1	Stripe	0.0674603		diet	1	4	1.35	0.3092
6	1	Stripe	0.357755		period	1	0.6541	0.2083	4	3.14	0.0349
6	2	Paw	0.681684		period	2	0.9541	0.2345	4	4.07	0.0152
7	1	Stripe	0.368618		diet	Paw	0.9919	0.1995	4	4.97	0.0076
7	2	Paw	0.85567		diet	Stripe	0.6163	0.245	4	2.52	0.0657
11	2	Stripe	0.630375
11	1	Paw	0.307623
12	1	Paw	0.120173
8	1	Paw	0.894485
9	2	Stripe	0.288163
9	1	Paw	1.43122
			FAST
			PDH
1	1	Stripe	2.1276		period	1	3	0.81	0.4332
2	1	Stripe	2.22859		diet	1	3	0.01	0.9321
3	2	Paw	0.875684		period*diet	1	3	2.19	0.2358
4	1	Stripe	2.06481		period	1	1.9481	0.3779	3	5.16	0.0141
4	2	Paw	3.15731		period	2	2.4417	0.3952	3	6.18	0.0085
5	1	Stripe	2.83065		diet	Paw	2.2202	0.3952	3	5.62	0.0111
5	2	Paw	2.6079		diet	Stripe	2.1696	0.3779	3	5.74	0.0105
7	1	Stripe	2.38359		period*diet	Paw	1	1.5692	0.5975	3	2.63	0.0786
7	2	Paw	4.84404		period*diet	Stripe	1	2.327	0.4628	3	5.03	0.0152
11	2	Stripe	0.909702		period*diet	Paw	2	2.8712	0.5174	3	5.55	0.0115
12	1	Paw	1.11971		period*diet	Stripe	2	2.0122	0.5975	3	3.37	0.0435
12	2	Stripe	2.82611
8	2	Stripe	2.3008
8	1	Paw	2.54073
9	1	Paw	1.04718
			FED
			PDH
1	1	Stripe	1.52607		period	1	4	0.01	0.938
1	2	Paw	5.07951		diet	1	4	0.48	0.5282
2	2	Paw	5.47541		period*diet	1	4	1.04	0.3662
3	1	Stripe	3.24616		period	1	1.947	0.5057	4	3.85	0.0183
3	2	Paw	1.00973		period	2	2.0129	0.6155	4	3.27	0.0308
4	2	Paw	0.219597		diet	Paw	2.2547	0.4866	4	4.63	0.0098
5	1	Stripe	2.38137		diet	Stripe	1.7051	0.6307	4	2.7	0.0539
6	1	Stripe	1.13133		period*diet	Paw	1	1.8163	0.7539	4	2.41	0.0736
6	2	Paw	1.95478		period*diet	Stripe	1	2.0776	0.6743	4	3.08	0.0369
7	1	Stripe	2.10318		period*diet	Paw	2	2.6932	0.6155	4	4.38	0.0119
7	2	Paw	2.42006		period*diet	Stripe	2	1.3325	1.0662	4	1.25	0.2795
11	2	Stripe	1.13456
11	1	Paw	0.958686
12	1	Paw	3.47517
8	1	Paw	1.43962
9	2	Stripe	1.53051
9	1	Paw	1.39167
